# Supplementary material for: The dehydration stress of couch grass is associated with its lipid metabolism, the induction of transporters and the re-programming of development coordinated by ABA
Source: BMC Genomics. 2018 May 2;19:317. doi: 10.1186/s12864-018-4700-3 (PMC5930771; doi:10.1186/s12864-018-4700-3)
Supplement: Supplementary file 1 — Table S3. List of all genes within cluster 1. Average log2 transcriptions of individual probe sets under individual treatments are displayed as well as log2 FC of individual treatments against non-treated samples. Manufacturer annotation of individual IDs along with HarvEST annotation of individual AGIs is included. (XLSX 41 kb) [file 12864_2018_4700_MOESM1_ESM.xlsx]

## Sheet: Supplementary Table 3
Table S3: List of all DTGs (162) within cluster 1
DTGs up-regulated gradually by exposure to the stress treatment
Affymetrix 22 K Barley1 GeneChip Genome Array probe set ID	average log2 transcription of individual probe sets under individual treatments				Log2 transformed fold change of treated samples against non-treated sample			Microarray manufacturer's (Affymetrix) annotation of individual IDs	A. thaliana locus identifier (AGI) corresponding to individual IDs	HarvEST annotation of individual AGIs
	0 h of stress	2 h of stress	4.5 h of stress	8 h of stress	2 h of stress	4.5 h of stress	8 h of stress
HT11N18r_s_at	4.69161	9.88697	10.301	10.4653	5.19536	5.60937	5.77371	BEST BLASTX NR: 10/26/02 T04351 1e-09 viviparous-14 protein - maize gb|AAB62181.1| (U95953) viviparous-14 [Zea mays]	AT1G78390.1	nine-cis-epoxycarotenoid dioxygenase 9
Contig1718_s_at	4.75481	8.92928	9.92255	9.93987	4.17447	5.16774	5.18507	BEST BLASTX NR: 11/04/02 AAD02260.1 3e-30 (AF043094) dehydrin 9 [Hordeum vulgare] [Hordeum vulgare subsp. vulgare]	AT3G50980.1	dehydrin xero 1
HVSMEi0003G04r2_s_at	2.83185	7.23732	8.07296	8.18669	4.40547	5.24111	5.35484	BEST BLASTX NR: <none>	AT4G01985.1	unknown protein; FUNCTIONS IN: molecular_function unknown; INVOLVED IN: biological_process unknown; LOCATED IN: endomembrane syste
HV06O23u_at	5.0976	8.69781	9.05209	9.08033	3.6002	3.95449	3.98273	BEST BLASTX NR: 11/04/02 NP_567835.1 1e-21 (NM_119128) mRNA cleavage factor subunit - like protein; protein id: At4g29820.1, supported by cDNA: 20435., supported by	AT4G29820.1	homolog of CFIM-25
Contig7577_at	5.64186	8.91775	9.22881	9.43731	3.27589	3.58694	3.79545	BEST BLASTX NR: 10/27/02 AAF97273.1 4e-91 (AC034106) F2H15.16 [Arabidopsis thaliana]	AT1G73390.3	Endosomal targeting BRO1-like domain-containing protein
Contig8184_at	6.18201	10.1588	10.6843	10.6901	3.97682	4.50233	4.50807	BEST BLASTX NR: 10/26/02 BAB44029.1 8e-48 WSI18 protein [Oryza sativa (japonica cultivar-group)] dbj|BAB86507.1| WSI18 protein [Oryza sativa (japonica cultivar-group)]	AT3G15670.1	Late embryogenesis abundant protein (LEA) family protein
Contig1713_s_at	6.88694	9.67221	10.638	10.6968	2.78527	3.75111	3.80984	BEST BLASTX NR: 10/13/02 AAF01692.1 2e-05 (AF181454) dehydrin; DHN4 [Hordeum vulgare] [Hordeum vulgare subsp. vulgare]	AT5G66400.1	Dehydrin family protein
HVSMEi0003G04r2_x_at	5.55398	8.92473	9.64943	9.70777	3.37076	4.09545	4.15379	BEST BLASTX NR: <none>
Contig1724_s_at	6.66875	9.33073	9.784	10.0704	2.66198	3.11525	3.40161	BEST BLASTX NR: 11/07/02 AAD02255.1 6e-19 (AF043089) dehydrin 3 [Hordeum vulgare] [Hordeum vulgare subsp. vulgare]	AT5G66400.1	Dehydrin family protein
Contig14870_at	6.13256	9.59284	9.79149	9.84381	3.46028	3.65893	3.71125	BEST BLASTX NR: 11/06/02 AAG13478.1 e-104 (AC026758) putative trehalose-6-phosphate phosphatase [Oryza sativa (japonica cultivar-group)]	AT4G12430.1	Haloacid dehalogenase-like hydrolase (HAD) superfamily protein
Contig7672_at	7.00401	10.9338	11.7849	11.86	3.92974	4.78085	4.85602	BEST BLASTX NR: 11/04/02 BAB88944.1 e-105 protein phosphatase 2C [Mesembryanthemum crystallinum]	AT4G31750.1	HOPW1-1-interacting 2
HV10J12u_s_at	5.82185	8.52656	9.2741	9.53554	2.70471	3.45225	3.71369	BEST BLASTX NR: 11/04/02 AAG28460.1 8e-11 actin depolymerization factor-like protein [Lophopyrum elongatum] gb|AAG28490.1|AF196350_1 actin depolymerization factor-like protein [Lopho	AT5G59880.1	actin depolymerizing factor 3
Contig18347_at	5.75922	8.35372	8.75991	8.79281	2.5945	3.00069	3.03359	BEST BLASTX NR: 11/07/02 CAD41036.1 4e-10 (AL663017) OSJNBa0060P14.7 [Oryza sativa (japonica cultivar-group)]	AT5G48290.1	Heavy metal transport/detoxification superfamily protein
rbaal31j11_s_at	8.66915	11.0105	11.1499	11.3339	2.34135	2.48071	2.66477	BEST BLASTX NR: <none>	AT3G13050.1	Major facilitator superfamily protein
Contig10934_at	6.66965	9.23766	9.76507	9.99789	2.56801	3.09542	3.32825	BEST BLASTX NR: 11/08/02 AAN06848.1 2e-16 (AC099401) Putative abscisic acid-induced protein [Oryza sativa (japonica cultivar-group)]	AT3G22490.1	Seed maturation protein
Contig2407_s_at	4.46274	6.88407	7.89764	8.16792	2.42133	3.4349	3.70519	BEST BLASTX NR: 11/06/02 P14928 5e-66 ABA-inducible protein PHV A1 pir||S08313 abscisic acid-induced protein HVA-1 - barley	AT3G15670.1	Late embryogenesis abundant protein (LEA) family protein
Contig20217_s_at	4.28253	6.45935	6.98266	7.22726	2.17682	2.70013	2.94473	BEST BLASTX NR: <none>	AT1G67570.1	Protein of unknown function (DUF3537)
Contig6066_s_at	7.55551	9.66215	9.73194	9.80175	2.10664	2.17644	2.24624	BEST BLASTX NR: 11/04/02 AAL75899.1 4e-20 At2g43020/MFL8.12 [Arabidopsis thaliana]	AT2G43020.1	polyamine oxidase 2
Contig4954_s_at	6.10945	8.13803	8.30273	8.43648	2.02858	2.19328	2.32703	BEST BLASTX NR: 11/06/02 AAL83638.1 7e-05 putative sugar-starvation induced protein [Oryza sativa (japonica cultivar-group)]	AT2G32150.1	Haloacid dehalogenase-like hydrolase (HAD) superfamily protein
Contig13161_at	5.13316	8.02137	8.86447	9.07807	2.88822	3.73131	3.94491	BEST BLASTX NR: 10/27/02 BAC05575.1 4e-69 protein phosphatase 2C-like protein [Oryza sativa (japonica cultivar-group)]	AT1G72770.3	homology to ABI1
Contig12868_at	6.71012	8.74579	9.56738	9.6566	2.03568	2.85727	2.94648	BEST BLASTX NR: 11/06/02 AAK52123.1 8e-30 (AC079936) Hypothetical protein [Oryza sativa]
Contig2406_at	6.63281	10.3916	11.5221	11.8001	3.75881	4.88928	5.16726	BEST BLASTX NR: 11/08/02 AAD33850.1 1e-56 ABA-inducible protein WRAB1 [Triticum aestivum] gb|AAF68627.1|AF255052_1 cold-responsive LEA/RAB-related COR protein [Triticum aestivum]	AT3G15670.1	Late embryogenesis abundant protein (LEA) family protein
Contig4955_s_at	6.29638	8.73913	9.12066	9.16828	2.44274	2.82427	2.8719	BEST BLASTX NR: 10/29/02 AAL83638.1 3e-60 putative sugar-starvation induced protein [Oryza sativa (japonica cultivar-group)]	AT2G32150.1	Haloacid dehalogenase-like hydrolase (HAD) superfamily protein
Contig10808_at	9.04843	11.0974	11.3655	11.5347	2.04897	2.31706	2.48624	BEST BLASTX NR: 11/06/02 BAB02515.1 8e-45 transporter-like protein [Arabidopsis thaliana]
Contig8001_at	7.88148	9.66508	10.3482	10.7124	1.7836	2.46668	2.83088	BEST BLASTX NR: 10/02/02 BAB19353.1 2e-82 (AP003044) hypothetical protein [Oryza sativa (japonica cultivar-group)]	AT3G30390.2	Transmembrane amino acid transporter family protein
Contig21234_at	6.11407	7.77239	7.77698	7.82108	1.65832	1.66291	1.70701	BEST BLASTX NR: 11/04/02 BAA96628.1 1e-38 unnamed protein product [Oryza sativa (japonica cultivar-group)]	AT3G17510.1	CBL-interacting protein kinase 1
rbags1d02_at	6.29808	8.35893	8.6279	8.67138	2.06085	2.32981	2.3733	BEST BLASTX NR: 10/02/02 CAA69976.1 4e-04 MtN3 [Medicago truncatula]	AT3G14770.1	Nodulin MtN3 family protein
Contig4760_s_at	7.83655	9.94597	10.4635	10.4674	2.10942	2.62693	2.63089	BEST BLASTX NR: 11/08/02 BAB32715.1 1e-67 putative late embryogenesis abundant protein LEA14-A [Oryza sativa (japonica cultivar-group)]	AT1G01470.1	Late embryogenesis abundant protein
Contig13866_at	5.10687	6.89615	7.22473	7.46058	1.78928	2.11786	2.35371	BEST BLASTX NR: 11/06/02 NP_196825.1 8e-60 putative protein; protein id: At5g13210.1, supported by cDNA: gi_18086394 [Arabidopsis thaliana]	AT5G13210.1	Uncharacterised conserved protein UCP015417, vWA
Contig9585_at	7.97137	10.1882	10.3921	10.4365	2.21684	2.42077	2.46514	BEST BLASTX NR: 11/08/02 BAC05575.1 1e-80 protein phosphatase 2C-like protein [Oryza sativa (japonica cultivar-group)]
Contig24635_at	4.69172	6.49122	6.85926	7.23023	1.7995	2.16753	2.53851	BEST BLASTX NR: 11/04/02 BAB03617.1 1e-37 (AP002522) contains ESTs AU064280(E20455),AU082983(E20455)~unknown protein [Oryza sativa (japonica cultivar-group)]	AT5G59960.1	unknown protein; FUNCTIONS IN: molecular_function unknown; INVOLVED IN: biological_process unknown; LOCATED IN: nucleus; EXPRE
Contig1701_s_at	8.35326	10.325	11.4534	11.825	1.97173	3.10012	3.47172	BEST BLASTX NR: 11/07/02 AAD02254.1 1e-30 (AF043088) dehydrin 2 [Hordeum vulgare] [Hordeum vulgare subsp. vulgare]	AT3G50980.1	dehydrin xero 1
HVSMEm0008B04r2_s_at	7.3006	9.58666	10.3703	10.445	2.28606	3.06967	3.14438	BEST BLASTX NR: 11/04/02 BAC02925.1 1e-17 UDP-glucose 4-epimerase [Oryza sativa (japonica cultivar-group)]	AT4G23920.1	UDP-D-glucose/UDP-D-galactose 4-epimerase 2
Contig5674_at	8.16351	10.0397	10.2821	10.3975	1.8762	2.11861	2.23403	BEST BLASTX NR: 11/07/02 BAB84376.1 2e-58 (AP003223) contains ESTs AU029797(E31868),AU101448(E31868)~unknown protein [Oryza sativa (japonica cultivar-group)]	AT4G28300.1	Protein of unknown function (DUF1421)
Contig1709_at	6.28132	7.88469	8.42275	8.58101	1.60337	2.14143	2.29968	BEST BLASTX NR: 11/07/02 AAD02258.1 5e-28 (AF043092) dehydrin 7 [Hordeum vulgare] [Hordeum vulgare subsp. vulgare]	AT5G66400.1	Dehydrin family protein
Contig3807_at	7.10789	8.89205	9.96259	10.3704	1.78416	2.8547	3.26249	BEST BLASTX NR: 10/28/02 BAB91740.1 1e-061 putative nifU-like protein [Oryza sativa (japonica cultivar-group)]	AT4G22220.1	SufE/NifU family protein
Contig4281_s_at	5.76336	7.60015	7.86864	7.92294	1.83679	2.10528	2.15958	BEST BLASTX NR: 11/06/02 CAC12881.1 2e-77 cold-regulated protein [Hordeum vulgare subsp. vulgare]	AT5G01300.1	PEBP (phosphatidylethanolamine-binding protein) family protein
Contig2405_at	4.27126	6.60497	7.49847	7.61678	2.33371	3.22721	3.34551	BEST BLASTX NR: 10/27/02 AAD02421.1 2e-35 (AF046884) group 3 LEA protein [Oryza sativa]	AT3G15670.1	Late embryogenesis abundant protein (LEA) family protein
Contig7451_at	6.28877	7.71089	7.81224	7.86241	1.42213	1.52348	1.57365	BEST BLASTX NR: 11/06/02 AAF91350.1 4e-80 calcium/proton exchanger CAX1-like protein [Zea mays]	AT3G51860.1	cation exchanger 3
Contig6256_s_at	5.91311	7.8456	8.34768	8.65657	1.93249	2.43457	2.74346	BEST BLASTX NR: 10/02/02 BAA96628.1 7e-26 unnamed protein product [Oryza sativa (japonica cultivar-group)]	AT3G17510.1	CBL-interacting protein kinase 1
Contig26196_at	4.81919	6.71237	7.57528	7.68143	1.89318	2.7561	2.86225	BEST BLASTX NR: 10/26/02 BAB64768.1 2e-61 putative raffinose synthase [Oryza sativa (japonica cultivar-group)] dbj|BAB92522.1| putative raffinose synthase [Oryza sativa (japonica cul
Contig11098_at	6.2365	8.15139	8.33845	8.51595	1.91489	2.10194	2.27945	BEST BLASTX NR: 01/29/03 AAN64996.1 6e-25 Putative NAM (no apical meristem) protein [Oryza sativa (japonica cultivar-group)]
Contig8046_at	5.62703	7.07832	7.48902	7.63234	1.45129	1.86199	2.00531	BEST BLASTX NR: 11/06/02 NP_568713.1 2e-90 (NM_124360) putative protein; protein id: At5g49820.1, supported by cDNA: gi_16604642 [Arabidopsis thaliana]	AT5G49820.1	Protein of unknown function, DUF647
Contig2297_at	9.35655	10.8752	11.1493	11.3042	1.51868	1.79277	1.9477	BEST BLASTX NR: 11/06/02 NP_197812.1 2e-92 ubiquitin; protein id: At5g24240.1 [Arabidopsis thaliana] dbj|BAB10389.1| ubiquitin [Arabidopsis thaliana]	AT2G46500.2	phosphoinositide 4-kinase gamma 4
Contig6065_s_at	6.34523	8.52018	8.67803	8.86942	2.17495	2.3328	2.52419	BEST BLASTX NR: <none>	AT2G43020.1	polyamine oxidase 2
Contig5228_s_at	5.83393	7.17271	7.71906	7.83455	1.33878	1.88513	2.00063	BEST BLASTX NR: 11/06/02 CAB61889.1 e-114 (AJ251330) MAPK4 protein [Oryza sativa]	AT1G10210.2	mitogen-activated protein kinase 1
HC111F03_T3_at	4.67933	7.46124	9.29451	9.63139	2.78191	4.61518	4.95206	BEST BLASTX NR: <none>
Contig14842_at	4.91064	6.63448	6.73577	6.91705	1.72384	1.82513	2.0064	BEST BLASTX NR: 11/08/02 NP_199517.1 2e-09 putative protein; protein id: At5g47060.1 [Arabidopsis thaliana]	AT4G39795.1	Protein of unknown function (DUF581)
Contig1708_s_at	5.93998	8.01666	9.31919	9.54336	2.07668	3.37921	3.60339	BEST BLASTX NR: 11/07/02 AAF01694.1 5e-27 (AF181456) dehydrin; DHN6 [Hordeum vulgare] [Hordeum vulgare subsp. vulgare]	AT4G01985.1	unknown protein; FUNCTIONS IN: molecular_function unknown; INVOLVED IN: biological_process unknown; LOCATED IN: endomembrane syste
Contig12964_at	8.25302	9.60696	9.69099	9.70106	1.35394	1.43797	1.44804	BEST BLASTX NR: 10/27/02 P25209 3e-55 CCAAT-binding transcription factor subunit A (CBF-A) (NF-Y protein chain B) (NF-YB) (CAAT-box DNA binding protein subunit	AT2G38880.5	nuclear factor Y, subunit B1
Contig7437_at	5.63505	7.56265	8.39369	8.60267	1.9276	2.75864	2.96762	BEST BLASTX NR: 10/02/02 AAN05517.1 4e-86 unknown protein [Oryza sativa (japonica cultivar-group)]	AT1G07040.1	unknown protein; INVOLVED IN: biological_process unknown; LOCATED IN: chloroplast; EXPRESSED IN: 24 plant structures; EXPRESSED
Contig11751_at	5.9247	7.35186	7.72048	7.84772	1.42716	1.79578	1.92302	BEST BLASTX NR: 11/08/02 CAD48128.1 9e-41 farnesylated protein 1 [Hordeum vulgare subsp. spontaneum]	AT5G66110.1	Heavy metal transport/detoxification superfamily protein
Contig7501_s_at	4.66979	6.42698	7.00312	7.26493	1.75719	2.33333	2.59514	BEST BLASTX NR: 10/27/02 AAL77132.1 7e-82 Putative calcium-binding protein [Oryza sativa]	AT4G38810.2	Calcium-binding EF-hand family protein
Contig12040_at	8.14061	10.0955	10.499	10.6822	1.95487	2.35835	2.54161	BEST BLASTX NR: 11/08/02 AAL77132.1 2e-64 Putative calcium-binding protein [Oryza sativa]	AT4G38810.2	Calcium-binding EF-hand family protein
Contig19500_at	6.29361	8.92623	9.56472	9.79263	2.63262	3.27111	3.49902	BEST BLASTX NR: <none>
HU14D24u_s_at	6.14332	7.60131	8.26226	8.65107	1.45798	2.11894	2.50775	BEST BLASTX NR: 10/29/02 BAB68118.1 3e-17 putative ABC transporter [Oryza sativa (japonica cultivar-group)] dbj|BAB89586.1| putative ABC transporter [Oryza sativa (japonica cultivar-	AT4G04770.1	ATP binding cassette protein 1
Contig19870_at	5.72131	7.24865	7.38277	7.43178	1.52734	1.66147	1.71047	BEST BLASTX NR: 11/06/02 NP_176901.1 3e-28 (NM_105401) unknown protein; protein id: At1g67330.1 [Arabidopsis thaliana]	AT1G27930.1	Protein of unknown function (DUF579)
Contig16787_at	6.26599	7.59799	7.63048	7.712	1.332	1.36449	1.44601	BEST BLASTX NR: 10/29/02 NP_192874.1 5e-04 (NM_117206) putative protein; protein id: At4g11350.1 [Arabidopsis thaliana]
Contig7628_at	8.13719	9.51512	9.84632	9.9637	1.37793	1.70914	1.82651	BEST BLASTX NR: 11/08/02 AAK31280.1 1e-79 putative Myb-related protein [Oryza sativa]	AT5G47390.1	myb-like transcription factor family protein
Contig6130_at	7.41399	8.81149	8.9246	9.01539	1.3975	1.5106	1.6014	BEST BLASTX NR: 10/29/02 NP_567808.1 3e-41 (NM_118982) protein phosphatase 2C (PP2C); protein id: At4g28400.1, supported by cDNA: gi_16604584, supported by cDNA:	AT4G28400.1	Protein phosphatase 2C family protein
Contig9908_at	8.22681	9.4459	9.93596	9.97911	1.21909	1.70915	1.7523	BEST BLASTX NR: 10/26/02 BAB56058.1 e-109 P0665A11.3 [Oryza sativa (japonica cultivar-group)] dbj|BAC03308.1| B1143G03.11 [Oryza sativa (japonica cultivar-group)]	AT4G14990.1	Topoisomerase II-associated protein PAT1
Contig5383_s_at	6.11386	7.71127	7.80482	7.85186	1.59741	1.69096	1.738	BEST BLASTX NR: 11/04/02 NP_200117.1 8e-78 unknown protein; protein id: At5g53050.1 [Arabidopsis thaliana] dbj|BAA97145.1| gene_id:MNB8.11~unknown protein [Arabidopsis thaliana]	AT5G53050.3	alpha/beta-Hydrolases superfamily protein
Contig25988_at	4.01138	5.41105	5.69698	5.83618	1.39967	1.6856	1.8248	BEST BLASTX NR: <none>
Contig5724_at	5.01235	6.63648	7.51979	7.9751	1.62413	2.50744	2.96274	BEST BLASTX NR: 11/06/02 O48604 e-113 4-hydroxyphenylpyruvate dioxygenase (4HPPD) (HPD) (HPPDase) pir||T04471 probable 4-hydroxyphenylpyruvate dioxygenase (EC 1.13.11.27) -	AT1G06570.1	phytoene desaturation 1
Contig10564_at	5.8328	7.09425	7.66256	7.89099	1.26145	1.82975	2.05819	BEST BLASTX NR: <none>	AT4G24680.1	modifier of snc1
Contig8596_at	5.68872	7.09032	7.40473	7.46212	1.40159	1.71601	1.77339	BEST BLASTX NR: <none>
Contig6854_at	6.18378	7.87272	8.23925	8.30829	1.68894	2.05547	2.12451	BEST BLASTX NR: 11/08/02 CAC03581.1 e-125 putative 1-deoxy-D-xylulose 5-phosphate reductoisomerase [Zea mays]	AT5G62790.1	1-deoxy-D-xylulose 5-phosphate reductoisomerase
Contig5484_at	5.37247	6.81138	7.4668	7.51094	1.4389	2.09432	2.13847	BEST BLASTX NR: 11/08/02 NP_196884.1 4e-79 putative protein; protein id: At5g13800.1, supported by cDNA: gi_15912216, supported by cDNA: gi_17979480 [Arabidopsis	AT5G13800.1	pheophytinase
Contig8790_at	6.76476	8.0749	8.36762	8.47141	1.31014	1.60285	1.70664	BEST BLASTX NR: 10/13/02 BAB64203.1 3e-96 (AP003266) putative serine/threonine kinase PBS1 protein [Oryza sativa (japonica cultivar-group)]
Contig4096_at	7.77689	9.38458	9.69604	9.71327	1.60768	1.91915	1.93637	BEST BLASTX NR: 11/07/02 CAB55555.1 e-116 (AJ010946) auxin binding protein (ABP44); isovaleryl-CoA Dehydrogenase [Pisum sativum]	AT3G45300.1	isovaleryl-CoA-dehydrogenase
Contig6235_s_at	8.88439	10.2296	10.3791	10.4144	1.3452	1.49474	1.53002	BEST BLASTX NR: 11/06/02 BAA89800.1 6e-06 (AB028185) OsNAC6 protein [Oryza sativa] gb|AAK17067.1| (AF254558) NAC6 [Oryza sativa] [Oryza sativa (japonica	AT1G01720.1	NAC (No Apical Meristem) domain transcriptional regulator superfamily protein
Contig12091_at	7.98349	9.7091	10.0774	10.3661	1.72561	2.09395	2.38264	BEST BLASTX NR: 10/27/02 P80471 5e-87 Light-induced protein, chloroplast precursor (Chloroplastic drought-induced stress protein CDSP-34)	AT4G04020.1	fibrillin
Contig8940_s_at	5.71564	7.02976	7.13232	7.2462	1.31412	1.41668	1.53056	BEST BLASTX NR: 11/06/02 BAB84490.1 3e-22 (AP004194) contains EST AU162644(S20225)~unknown protein [Oryza sativa (japonica cultivar-group)]	AT1G28480.1	Thioredoxin superfamily protein
Contig4942_at	5.35035	6.81382	7.81516	8.24672	1.46347	2.46481	2.89637	BEST BLASTX NR: 10/13/02 NP_568750.1 3e-80 (NM_124486) ATP-dependent Clp protease ATP-binding subunit (ClpD), ERD1 protein precursor; protein id: At5g51070.1,	AT5G51070.1	Clp ATPase
Contig3810_at	5.48722	7.23733	8.37904	8.42403	1.7501	2.89182	2.93681	BEST BLASTX NR: 10/04/02 T07610 5e-94 WSI76 protein - rice dbj|BAA05538.1| WSI76 protein induced by water stress [Oryza sativa]	AT1G09350.1	galactinol synthase 3
Contig9099_at	6.00771	7.67939	7.93084	7.97964	1.67169	1.92313	1.97193	BEST BLASTX NR: 11/04/02 BAC05575.1 3e-63 protein phosphatase 2C-like protein [Oryza sativa (japonica cultivar-group)]	AT1G72770.3	homology to ABI1
HI02P10u_at	8.13588	9.93471	10.1009	10.3016	1.79883	1.96504	2.16568	BEST BLASTX NR: 11/06/02 NP_197112.1 8e-04 (NM_121613) putative protein; protein id: At5g16080.1, supported by cDNA: 37170., supported by cDNA: gi_13878128, supported	AT5G16080.1	carboxyesterase 17
Contig3935_s_at	7.71952	9.03577	9.43228	9.51997	1.31625	1.71276	1.80045	BEST BLASTX NR: 11/04/02 NP_192861.1 7e-11 putative protein; protein id: At4g11220.1, supported by cDNA: 23536., supported by cDNA: gi_14334419, supported by	AT4G23630.1	VIRB2-interacting protein 1
Contig7912_at	8.04744	9.28197	9.55387	9.62648	1.23454	1.50643	1.57905	BEST BLASTX NR: 10/02/02 AAM61199.1 1e-98 (AY084636) putative long-chain acyl-CoA synthetase [Arabidopsis thaliana]	AT3G16170.1	AMP-dependent synthetase and ligase family protein
Contig11611_at	6.3394	8.38795	8.99338	9.63524	2.04856	2.65398	3.29584	BEST BLASTX NR: <none>	AT3G28780.1	Protein of unknown function (DUF1216)
Contig9536_at	5.97897	7.56351	7.87944	8.01382	1.58454	1.90047	2.03485	BEST BLASTX NR: 11/07/02 BAB90350.1 4e-68 (AP003535) putative pre-mRNA splicing factor SF2 [Oryza sativa (japonica cultivar-group)]	AT1G02840.3	RNA-binding (RRM/RBD/RNP motifs) family protein
Contig3338_s_at	7.10313	8.77663	9.32796	9.47627	1.67351	2.22483	2.37314	BEST BLASTX NR: 11/08/02 AAM91533.1 5e-83 membrane related protein CP5, putative [Arabidopsis thaliana] gb|AAN15331.1| membrane related protein CP5, putative [Arabidopsis thaliana]	AT1G64720.1	Polyketide cyclase/dehydrase and lipid transport superfamily protein
Contig8598_at	4.96882	6.34292	6.86494	6.98351	1.3741	1.89613	2.0147	BEST BLASTX NR: 10/13/02 BAA94539.1 5e-67 unnamed protein product [Oryza sativa (japonica cultivar-group)] dbj|BAA96225.1| unnamed protein product [Oryza sativa (japonica cultivar-gr	AT2G46220.1	Uncharacterized conserved protein (DUF2358)
Contig14720_s_at	5.01828	6.89572	8.15933	8.76592	1.87744	3.14104	3.74764	BEST BLASTX NR: 11/07/02 AAK55470.1 2e-71 (AC084295) putative phosphoinositide kinase [Oryza sativa]	AT1G34260.1	FORMS APLOID AND BINUCLEATE CELLS 1A
HS07I12u_s_at	6.80473	7.92518	8.33626	8.3431	1.12045	1.53154	1.53837	BEST BLASTX NR: 11/04/02 NP_195566.1 3e-05 monooxygenase 2 (MO2); protein id: At4g38540.1 [Arabidopsis thaliana]	AT4G38540.1	FAD/NAD(P)-binding oxidoreductase family protein
Contig6505_at	5.57637	6.96696	7.15816	7.17143	1.39059	1.58179	1.59506	BEST BLASTX NR: 11/08/02 Q42509 4e-22 Low-temperature induced protein lt101.1 (Blt101) (Salt-stress induced hydrophobic peptide ESI3)
Contig2924_s_at	6.90945	8.09251	9.19934	9.52874	1.18306	2.28989	2.61929	BEST BLASTX NR: 11/08/02 T14821 5e-15 aldehyde dehydrogenase homolog Dha1 - sorghum (fragment) gb|AAB47996.1| (U87982) Sorghum bicolor aldehyde dehydrogenase (Dha1) mRNA,	AT1G54100.2	aldehyde dehydrogenase 7B4
Contig1459_at	6.8217	8.04474	8.65815	9.01029	1.22304	1.83645	2.18859	BEST BLASTX NR: 01/29/03 Q9ZRI8 e-133 Formate dehydrogenase, mitochondrial precursor (NAD-dependent formate dehydrogenase) (FDH)
Contig10206_at	5.27986	6.86288	7.71592	7.82396	1.58303	2.43607	2.54411	BEST BLASTX NR: <none>	AT1G20130.2	GDSL-like Lipase/Acylhydrolase superfamily protein
Contig8905_at	7.5608	9.12484	10.581	10.8785	1.56403	3.02022	3.31768	BEST BLASTX NR: 11/07/02 CAD19479.1 1e-99 xylanase inhibitor protein I [Triticum aestivum]
Contig11984_at	7.07782	8.39209	8.98626	9.16992	1.31427	1.90844	2.09209	BEST BLASTX NR: 11/06/02 NP_563724.1 1e-53 (NM_100375) expressed protein; protein id: At1g04970.1, supported by cDNA: 3807. [Arabidopsis thaliana]	AT1G04970.1	lipid-binding serum glycoprotein family protein
HF18A22r_s_at	5.51925	7.06151	7.86512	8.13151	1.54226	2.34587	2.61225	BEST BLASTX NR: 11/04/02 Q9SXP2 1e-49 Formate dehydrogenase, mitochondrial precursor (NAD-dependent formate dehydrogenase) (FDH)	AT5G14780.1	formate dehydrogenase
Contig2454_at	7.6508	9.1741	9.77899	9.91851	1.5233	2.12819	2.26771	BEST BLASTX NR: 11/06/02 CAB59893.1 e-113 GPX12Hv, glutathione peroxidase-like protein [Hordeum vulgare subsp. vulgare]	AT4G11600.1	glutathione peroxidase 6
Contig6233_s_at	6.84403	8.02275	8.13705	8.22664	1.17872	1.29302	1.38262	BEST BLASTX NR: 11/07/02 BAA89800.1 2e-50 (AB028185) OsNAC6 protein [Oryza sativa] gb|AAK17067.1| (AF254558) NAC6 [Oryza sativa] [Oryza sativa (japonica	AT1G01720.1	NAC (No Apical Meristem) domain transcriptional regulator superfamily protein
Contig2853_at	6.93859	8.10256	9.17477	9.2141	1.16397	2.23618	2.27551	BEST BLASTX NR: 11/06/02 P52572 e-125 Peroxiredoxin (Rehydrin homolog) (B15C) pir||S60285 B15C protein - barley	AT1G48130.1	1-cysteine peroxiredoxin 1
Contig23607_at	5.62282	7.19745	8.00971	8.34606	1.57463	2.38689	2.72325	BEST BLASTX NR: 11/08/02 NP_194377.1 2e-26 putative protein; protein id: At4g26470.1 [Arabidopsis thaliana] pir||T05057 hypothetical protein M3E9.100 - Arabidopsis thaliana
Contig6110_at	7.38484	8.54382	9.74933	10.0633	1.15898	2.36449	2.67848	BEST BLASTX NR: 10/13/02 AAM98179.1 2e-91 Ca2+-dependent lipid-binding protein, putative [Arabidopsis thaliana]
Contig8309_at	8.37016	9.67512	10.2874	10.5528	1.30496	1.91728	2.1826	BEST BLASTX NR: 11/06/02 BAB85401.1 6e-07 B1064G04.23 [Oryza sativa (japonica cultivar-group)]	AT1G68690.1	Protein kinase superfamily protein
Contig5351_at	8.79816	9.89693	10.2851	10.4737	1.09877	1.48695	1.67554	BEST BLASTX NR: 11/08/02 NP_566588.1 1e-80 expressed protein; protein id: At3g17800.1, supported by cDNA: 15577., supported by cDNA: gi_17064819, supported by	AT3G17800.2	Protein of unknown function (DUF760)
Contig4793_s_at	9.43348	10.6372	11.1398	11.344	1.20369	1.70635	1.9105	BEST BLASTX NR: 10/02/02 CAA07230.1 5e-55 putative cytidine deaminase; putative deoxycytidylate deaminase [Cicer arietinum]	AT5G28050.1	Cytidine/deoxycytidylate deaminase family protein
HVSMEg0011O17r2_s_at	7.09817	8.38937	8.89104	9.18205	1.2912	1.79286	2.08388	BEST BLASTX NR: 10/02/02 NP_177104.1 1e-08 (NM_105612) unknown protein; protein id: At1g69450.1 [Arabidopsis thaliana]	AT3G01100.1	hypothetical protein 1
Contig13890_at	5.47378	6.68168	6.98903	7.17038	1.2079	1.51525	1.6966	BEST BLASTX NR: 10/26/02 NP_190276.1 4e-87 (NM_114559) protein kinase - like protein; protein id: At3g46920.1 [Arabidopsis thaliana]	AT3G46920.1	Protein kinase superfamily protein with octicosapeptide/Phox/Bem1p domain
Contig10662_at	5.64013	6.95553	7.26724	7.41217	1.3154	1.62711	1.77203	BEST BLASTX NR: 11/06/02 BAA98084.1 1e-51 contains similarity to MYB-related DNA-binding protein~gene_id:F6N7.15 [Arabidopsis thaliana]
Contig3351_s_at	8.35827	9.45333	9.75146	9.87716	1.09506	1.39319	1.51889	BEST BLASTX NR: 11/04/02 AAM97080.1 4e-65 cytoplasmic aconitate hydratase [Arabidopsis thaliana]	AT2G05710.1	aconitase 3
Contig3981_at	8.56813	9.78107	10.206	10.6367	1.21294	1.6379	2.06853	BEST BLASTX NR: 10/04/02 CAB85628.1 8e-38 putative ripening-related protein [Vitis vinifera]	AT5G02230.2	Haloacid dehalogenase-like hydrolase (HAD) superfamily protein
Contig4011_at	5.87122	7.46502	8.86527	9.41662	1.5938	2.99405	3.54541	BEST BLASTX NR: 11/06/02 AAM97054.1 6e-97 (AY136388) unknown protein [Arabidopsis thaliana] gb|AAN15506.1| (BT000187) unknown protein [Arabidopsis thaliana]
Contig8118_at	6.86377	8.17661	8.88604	8.99992	1.31284	2.02227	2.13614	BEST BLASTX NR: 11/04/02 NP_199044.1 8e-09 (NM_123594) unknown protein; protein id: At5g42290.1 [Arabidopsis thaliana]
Contig21971_at	5.85996	7.43953	7.88544	7.96857	1.57957	2.02547	2.10861	BEST BLASTX NR: <none>	AT2G44710.1	RNA-binding (RRM/RBD/RNP motifs) family protein
HU12E11u_s_at	7.31433	8.53472	9.30993	9.57368	1.2204	1.9956	2.25935	BEST BLASTX NR: 11/04/02 P42211 1e-34 Aspartic proteinase precursor pir||JS0732 aspartic proteinase (EC 3.4.23.-) - rice	AT1G11910.1	aspartic proteinase A1
Contig3968_s_at	8.91237	9.91609	10.0747	10.1275	1.00372	1.16229	1.21515	BEST BLASTX NR: 11/08/02 AAK62365.1 e-129 Lon protease [Dichanthelium lanuginosum]	AT5G47040.1	lon protease 2
Contig16003_at	7.25184	8.49127	8.61258	8.64197	1.23943	1.36075	1.39013	BEST BLASTX NR: 10/27/02 NP_177891.1 2e-21 putative 3'-5' exoribonuclease; protein id: At1g77680.1 [Arabidopsis thaliana]
Contig18997_at	4.63505	5.98231	6.4786	6.56281	1.34725	1.84354	1.92776	BEST BLASTX NR: 11/08/02 AAM22740.1 1e-33 (AC092388) putative serine/threonine protein kinase [Oryza sativa (japonica cultivar-group)]	AT2G05940.1	Protein kinase superfamily protein
Contig11416_at	6.53824	7.72511	8.20361	8.53303	1.18687	1.66537	1.99479	BEST BLASTX NR: 11/06/02 NP_567140.1 3e-24 (NM_116182) expressed protein; protein id: At3g63170.1, supported by cDNA: 4524., supported by cDNA: gi_17473779,	AT2G26310.3	Chalcone-flavanone isomerase family protein
Contig17181_at	6.44716	8.04983	8.29029	8.59266	1.60267	1.84314	2.14551	BEST BLASTX NR: 11/06/02 NP_198775.1 2e-78 (NM_123321) putative protein; protein id: At5g39590.1, supported by cDNA: gi_15010731 [Arabidopsis thaliana]	AT5G39590.1	TLD-domain containing nucleolar protein
Contig11225_at	9.14438	10.74	11.1888	11.2541	1.59563	2.04439	2.10968	BEST BLASTX NR: 10/27/02 AAK98749.1 4e-13 Hypothetical protein [Oryza sativa]	AT1G19180.2	jasmonate-zim-domain protein 1
Contig11036_at	6.21001	7.67477	8.05025	8.17865	1.46476	1.84024	1.96864	BEST BLASTX NR: 11/08/02 NP_172544.1 e-117 putative lipase; protein id: At1g10740.1, supported by cDNA: gi_13448929 [Arabidopsis thaliana]	AT1G10740.4	alpha/beta-Hydrolases superfamily protein
Contig6590_at	6.71392	7.89391	8.37759	8.78919	1.17999	1.66367	2.07527	BEST BLASTX NR: 11/06/02 BAB90360.1 8e-84 B1065E10.10 [Oryza sativa (japonica cultivar-group)] dbj|BAC06242.1| P0018C10.44 [Oryza sativa (japonica cultivar-group)]	AT1G21410.1	F-box/RNI-like superfamily protein
Contig25578_at	4.4098	5.54716	5.83812	6.0256	1.13736	1.42832	1.6158	BEST BLASTX NR: 11/06/02 BAB03378.1 2e-53 (AP002538) EST D23006(C1998) corresponds to a region of the predicted gene.~Similar to Synechocystis sp. PCC6803	AT1G67080.1	abscisic acid (aba)-deficient 4
Contig10441_at	10.9166	12.1924	12.6942	13.1407	1.27582	1.7776	2.2241	BEST BLASTX NR: 11/06/02 BAC16504.1 9e-21 contains ESTs C26074(C11585),AU092275(C11585)~unknown protein [Oryza sativa (japonica cultivar-group)]
Contig7949_s_at	7.66941	8.82386	9.35251	9.6041	1.15445	1.6831	1.93469	BEST BLASTX NR: 10/27/02 T00489 e-114 farnesyl-diphosphate farnesyltransferase (EC 2.5.1.21) - maize dbj|BAA22558.1| (AB007502) squalene synthase [Zea mays]	AT4G34640.1	squalene synthase 1
Contig8186_at	5.9421	7.06195	7.49579	7.6872	1.11985	1.55368	1.7451	BEST BLASTX NR: 11/08/02 NP_201373.1 e-106 NifS-like aminotranfserase; protein id: At5g65720.1, supported by cDNA: gi_12656131, supported by cDNA: gi_15292880,	AT5G65720.1	nitrogen fixation S (NIFS)-like 1
Contig14488_at	5.4465	6.90791	7.79606	8.01196	1.4614	2.34955	2.56546	BEST BLASTX NR: 10/02/02 NP_186759.1 4e-47 (NM_110975) unknown protein; protein id: At3g01100.1 [Arabidopsis thaliana]	AT3G01100.1	hypothetical protein 1
Contig18088_at	8.75094	9.8949	10.216	10.4681	1.14396	1.46503	1.71716	BEST BLASTX NR: 11/08/02 S39045 2e-35 probable finger protein WZF1 - wheat dbj|BAA03901.1| (D16415) WZF1 [Triticum aestivum]	AT5G04340.1	zinc finger of Arabidopsis thaliana 6
Contig8220_at	8.64575	11.1364	11.6188	11.8197	2.49069	2.97304	3.17392	BEST BLASTX NR: 10/02/02 NP_176329.1 6e-13 (NM_104815) late embryogenesis abundant protein, putative; protein id: At1g61340.1 [Arabidopsis thaliana]	AT4G21510.1	F-box family protein
Contig23882_at	6.687	8.21383	8.55004	8.65661	1.52683	1.86304	1.96961	BEST BLASTX NR: <none>
Contig3600_s_at	7.40121	8.4919	8.74483	8.93433	1.09069	1.34362	1.53312	BEST BLASTX NR: 10/04/02 BAA96762.1 1e-06 (AP002521) ESTs AU056822(S20908),C26441(C12328), C28477(C61243) correspond to a region of the predicted gene.~Similar to	AT3G51840.1	acyl-CoA oxidase 4
Contig10403_s_at	4.74447	5.83608	6.25175	6.29403	1.09161	1.50728	1.54956	BEST BLASTX NR: 10/28/02 AAM93676.1 2e-071 (AC079888) unknown protein [Oryza sativa (japonica cultivar-group)]	AT3G47160.2	RING/U-box superfamily protein
Contig18869_at	7.09049	8.29011	9.32454	9.8512	1.19963	2.23406	2.76071	BEST BLASTX NR: 11/04/02 NP_192917.1 4e-84 putative protein; protein id: At4g11800.1 [Arabidopsis thaliana] pir||T09339 hypothetical protein T26M18.10 - Arabidopsis thaliana
Dhn10(Morex)_s_at	4.94358	6.2055	6.78959	7.03391	1.26192	1.84602	2.09034	BEST BLASTX NR: 11/07/02 AAF01698.1 1e-59 (AF181460) dehydrin; DHN10 [Hordeum vulgare] [Hordeum vulgare subsp. vulgare]	AT3G50970.1	dehydrin family protein
AF427791_CDS-25_at	7.31331	8.64265	8.77201	8.80014	1.32934	1.4587	1.48683	BEST BLASTX NR: 11/06/02 AAM22827.1 2e-34 CI2E [Hordeum vulgare]
HVSMEb0009H14r2_s_at	8.19566	9.34219	9.63817	9.74432	1.14653	1.44251	1.54866	BEST BLASTX NR: 11/08/02 JQ2360 4e-40 wheat aluminum induced protein wali 3 - wheat gb|AAA50848.1| wali3
Contig7433_s_at	5.85037	6.9184	7.5308	7.74573	1.06803	1.68043	1.89536	BEST BLASTX NR: 11/06/02 BAB61735.1 e-122 (AB058923) protein kinase HvPKABA1 [Hordeum vulgare subsp. vulgare] dbj|BAB61736.1| (AB058924) protein kinase HvPKABA1 [Hordeum vulgare subs	AT4G33950.1	Protein kinase superfamily protein
HVSMEi0013P16r2_s_at	6.54002	8.09734	8.12159	8.25868	1.55733	1.58158	1.71866	BEST BLASTX NR: <none>	AT1G02840.3	RNA-binding (RRM/RBD/RNP motifs) family protein
Contig7501_at	3.54799	4.78299	5.36103	5.61873	1.235	1.81304	2.07074	BEST BLASTX NR: 10/27/02 AAL77132.1 7e-82 Putative calcium-binding protein [Oryza sativa]	AT4G38810.2	Calcium-binding EF-hand family protein
Contig14114_at	5.79776	7.01239	7.41677	7.76441	1.21463	1.61901	1.96665	BEST BLASTX NR: 11/06/02 AAL76091.1 2e-12 (AY077725) C2H2 zinc finger protein [Oryza sativa]
Contig18125_at	6.48857	7.64056	8.48176	8.99545	1.152	1.9932	2.50688	BEST BLASTX NR: 10/26/02 BAB78667.1 e-106 (AP003434) contains EST AU064167(E4058)~similar to Arabidopsis thaliana hypothetical protein F17N18.140~unknown protein
Contig9696_s_at	5.46413	6.53922	6.95334	7.02082	1.0751	1.48921	1.5567	BEST BLASTX NR: 10/29/02 NP_564147.1 1e-84 expressed protein; protein id: At1g21680.1, supported by cDNA: gi_15028242 [Arabidopsis thaliana]	AT1G21680.1	DPP6 N-terminal domain-like protein
Contig3205_at	6.33378	7.67112	8.20491	8.50605	1.33734	1.87113	2.17227	BEST BLASTX NR: 10/26/02 BAB61039.1 3e-25 iron-deficiency induced gene [Hordeum vulgare]	AT4G14710.5	RmlC-like cupins superfamily protein
Contig10022_at	6.28449	7.61672	8.40124	8.89867	1.33223	2.11675	2.61418	BEST BLASTX NR: 11/06/02 BAC21356.1 2e-05 (AP003816) putative glycine-rich cell wall protein precursor [Oryza sativa (japonica cultivar-group)]	AT5G53870.1	early nodulin-like protein 1
HI05P01u_at	5.1151	6.70515	6.71898	7.01362	1.59005	1.60389	1.89852	BEST BLASTX NR: <none>	AT3G55410.1	2-oxoglutarate dehydrogenase, E1 component
Contig6131_s_at	9.3621	10.3648	10.5561	10.5693	1.00268	1.19405	1.20723	BEST BLASTX NR: 11/08/02 NP_567808.1 6e-50 (NM_118982) protein phosphatase 2C (PP2C); protein id: At4g28400.1, supported by cDNA: gi_16604584, supported by cDNA:	AT4G28400.1	Protein phosphatase 2C family protein
Contig6087_s_at	6.44185	7.77049	8.50676	8.86498	1.32864	2.0649	2.42313	BEST BLASTX NR: 10/02/02 NP_196350.1 1e-21 putative protein; protein id: At5g07330.1 [Arabidopsis thaliana] pir||T49872 hypothetical protein T2I1.40 - Arabidopsis thaliana	AT5G07330.1	unknown protein; FUNCTIONS IN: molecular_function unknown; INVOLVED IN: biological_process unknown; LOCATED IN: mitochondrion; B
Contig7373_s_at	6.12939	7.15844	7.42417	7.44472	1.02905	1.29478	1.31532	BEST BLASTX NR: 01/29/03 NP_565524.1 6e-18 expressed protein; protein id: At2g21970.1, supported by cDNA: 10672., supported by cDNA: gi_7384979 [Arabidopsis	AT2G21970.1	stress enhanced protein 2
Contig26505_at	5.96439	7.25467	8.04196	8.38968	1.29028	2.07757	2.42529	BEST BLASTX NR: 11/04/02 BAC20874.1 2e-21 (AP005296) putative fiber protein [Oryza sativa (japonica cultivar-group)]
Contig2715_s_at	6.55567	7.64957	7.85477	7.93742	1.0939	1.29909	1.38175	BEST BLASTX NR: 10/13/02 AAM74942.1 1e-93 ferritin [Oryza sativa (japonica cultivar-group)]	AT2G40300.1	ferritin 4
rbaal30e02_s_at	3.1972	4.24902	4.61203	4.74452	1.05182	1.41483	1.54732	BEST BLASTX NR: <none>	AT4G28300.1	Protein of unknown function (DUF1421)
Contig3339_at	3.53789	4.70059	5.09409	5.39273	1.1627	1.5562	1.85483	BEST BLASTX NR: 11/08/02 AAM91533.1 1e-82 membrane related protein CP5, putative [Arabidopsis thaliana] gb|AAN15331.1| membrane related protein CP5, putative [Arabidopsis thaliana]	AT1G64720.1	Polyketide cyclase/dehydrase and lipid transport superfamily protein
Contig11743_at	4.03654	5.15935	5.47522	5.64214	1.12281	1.43869	1.6056	BEST BLASTX NR: 10/26/02 BAA99517.1 4e-98 P0489A01.8 [Oryza sativa (japonica cultivar-group)]
Contig11501_at	5.79471	6.80147	7.1582	7.28485	1.00676	1.36348	1.49014	BEST BLASTX NR: 11/08/02 CAA76145.1 1e-51 neutral invertase [Daucus carota]	AT3G05820.1	invertase H
Contig12323_at	6.44377	7.48386	7.88496	8.23642	1.04009	1.44119	1.79265	BEST BLASTX NR: 10/13/02 AAM65762.1 1e-78 (AY088221) coclaurine N-methyltransferase [Arabidopsis thaliana]
Contig4991_s_at	7.50472	8.51769	9.83516	10.0235	1.01297	2.33043	2.5188	BEST BLASTX NR: 10/02/02 AAD30232.1 3e-28 (AC007202) Is a member of the PF|00171 aldehyde dehydrogenase family. ESTs gb|T21534, gb|N65241 and gb|AA395614 come	AT1G79440.1	aldehyde dehydrogenase 5F1
EBro08_SQ007_B12_s_at	3.47258	4.79633	5.50103	6.24815	1.32375	2.02845	2.77557	BEST BLASTX NR: 11/06/02 AAD33850.1 1e-23 ABA-inducible protein WRAB1 [Triticum aestivum] gb|AAF68627.1|AF255052_1 cold-responsive LEA/RAB-related COR protein [Triticum aestivum]	AT3G15670.1	Late embryogenesis abundant protein (LEA) family protein
Contig12692_s_at	7.32151	8.51826	9.53882	9.77568	1.19675	2.21731	2.45417	BEST BLASTX NR: 11/08/02 NP_200562.1 3e-55 (NM_125135) xyloglucan endotransglycosylase, putative; protein id: At5g57540.1 [Arabidopsis thaliana]	AT5G57540.1	xyloglucan endotransglucosylase/hydrolase 13
Contig7433_at	5.08218	6.09365	6.84774	7.02339	1.01147	1.76555	1.9412	BEST BLASTX NR: 11/06/02 BAB61735.1 e-122 (AB058923) protein kinase HvPKABA1 [Hordeum vulgare subsp. vulgare] dbj|BAB61736.1| (AB058924) protein kinase HvPKABA1 [Hordeum vulgare subs	AT4G33950.1	Protein kinase superfamily protein
rbaal10h14_at	5.05905	6.13405	7.32935	8.36785	1.07501	2.2703	3.3088	BEST BLASTX NR: 10/02/02 T03731 2e-53 abscisic acid-induced protein - rice emb|CAA61981.1| EFA27 for EF hand, abscisic acid, 27kD [Oryza sativa]
HS05D20u_s_at	4.5319	5.55932	6.52251	6.76605	1.02742	1.99061	2.23415	BEST BLASTX NR: <none>
Contig4891_at	6.42198	7.52999	7.71731	7.73971	1.10801	1.29533	1.31773	BEST BLASTX NR: 10/29/02 NP_173562.1 e-105 (NM_101992) branched-chain alpha keto-acid dehydrogenase, putative; protein id: At1g21400.1, supported by cDNA: gi_20466297	AT5G09300.1	Thiamin diphosphate-binding fold (THDP-binding) superfamily protein
Contig10432_at	6.31231	7.40691	8.22866	8.60395	1.09459	1.91635	2.29163	BEST BLASTX NR: 10/27/02 BAB19388.1 e-122 putative transketolase [Oryza sativa (japonica cultivar-group)]	AT2G45290.1	Transketolase
Contig7373_at	4.19069	5.28536	5.60674	5.94702	1.09467	1.41605	1.75633	BEST BLASTX NR: 01/29/03 NP_565524.1 6e-18 expressed protein; protein id: At2g21970.1, supported by cDNA: 10672., supported by cDNA: gi_7384979 [Arabidopsis	AT2G21970.1	stress enhanced protein 2
Contig12321_at	6.68927	7.82882	8.9737	9.62723	1.13955	2.28443	2.93796	BEST BLASTX NR: 11/07/02 NP_195822.1 3e-13 putative protein; protein id: At5g02020.1, supported by cDNA: gi_16648747, supported by cDNA: gi_20334905 [Arabidopsis	AT5G02020.1	Encodes a protein involved in salt tolerance, names SIS (Salt Induced Serine rich).
Contig15142_at	5.19778	6.2785	7.02721	7.77054	1.08072	1.82943	2.57275	BEST BLASTX NR: 11/06/02 BAB78658.1 e-110 P0681B11.25 [Oryza sativa (japonica cultivar-group)]
Contig8961_at	5.0157	6.32718	6.34119	6.45212	1.31148	1.32549	1.43643	BEST BLASTX NR: 01/29/03 T02663 9e-17 abscisic acid- and stress-induced protein - rice gb|AAB96681.1| abscisic acid- and stress-inducible protein [Oryza sativa]	AT2G18540.1	RmlC-like cupins superfamily protein
