# Supplementary material for: The dehydration stress of couch grass is associated with its lipid metabolism, the induction of transporters and the re-programming of development coordinated by ABA
Source: BMC Genomics. 2018 May 2;19:317. doi: 10.1186/s12864-018-4700-3 (PMC5930771; doi:10.1186/s12864-018-4700-3)
Supplement: Supplementary file 2 — Table S4. List of all genes within cluster 2. Average log2 transcriptions of individual probe sets under individual treatments are displayed as well as log2 FC of individual treatments against non-treated samples. Manufacturer annotation of individual IDs along with HarvEST annotation of individual AGIs is included. (XLSX 23 kb) [file 12864_2018_4700_MOESM2_ESM.xlsx]

## Sheet: Supplementary Table 4
Table S4: List of all DTGs (86) within cluster 2
DTGs down-regulated gradually during the exposure to stress
Affymetrix 22 K Barley1 GeneChip Genome Array probe set ID	average log2 transcription of individual probe sets under individual treatments				Log2 transformed fold change of treated samples against non-treated sample			Microarray manufacturer's (Affymetrix) annotation of individual IDs	A. thaliana locus identifier (AGI) corresponding to individual IDs	HarvEST annotation of individual AGIs
	0 h of stress	2 h of stress	4.5 h of stress	8 h of stress	2 h of stress	4.5 h of stress	8 h of stress
Contig4278_at	10.5009	8.24623	8.07958	7.85841	-2.2547	-2.42135	-2.64252	BEST BLASTX NR: 10/27/02 AAC67587.1 2e-95 pyrophosphate-dependent phosphofructokinase alpha subunit [Citrus x paradisi]	AT1G76550.1	Phosphofructokinase family protein
Contig6198_at	9.83854	7.27499	6.90091	6.8145	-2.56355	-2.93763	-3.02404	BEST BLASTX NR: 11/08/02 NP_178317.1 1e-05 (NM_126269) putative C2H2-type zinc finger protein; protein id: At2g02080.1 [Arabidopsis thaliana]	AT2G02070.1	indeterminate(ID)-domain 5
Contig6274_at	10.2764	7.97287	7.85351	7.70712	-2.30355	-2.4229	-2.5693	BEST BLASTX NR: 11/04/02 BAB55499.1 e-125 (AP002972) putatative pyrophosphate--fructose-6-phosphate1 phosphotransferase [Oryza sativa (japonica	AT4G26270.1	phosphofructokinase 3
HVSMEa0009F12r2_s_at	9.15374	6.9352	6.88659	6.79083	-2.21853	-2.26714	-2.3629	BEST BLASTX NR: 11/08/02 Q41140 8e-38 Pyrophosphate--fructose 6-phosphate 1-phosphotransferase alpha subunit (PFP) (6-phosphofructokinase, pyrophosphate	AT1G76550.1	Phosphofructokinase family protein
HVSMEn0019D12r2_s_at	9.57307	7.85132	7.49122	7.2318	-1.72175	-2.08185	-2.34126	BEST BLASTX NR: 11/04/02 BAA94257.1 2e-10 endo-1,4-beta-glucanase Cel1 [Hordeum vulgare subsp. vulgare]	AT5G49720.1	glycosyl hydrolase 9A1
Contig7221_s_at	9.15817	6.99753	6.0008	5.92232	-2.16064	-3.15737	-3.23585	BEST BLASTX NR: 11/08/02 CAB87814.1 8e-33 ice recrystallisation inhibition protein [Lolium perenne]	AT5G53890.1	phytosylfokine-alpha receptor 2
Contig393_at	8.8962	6.66365	6.08132	5.7899	-2.23255	-2.81488	-3.1063	BEST BLASTX NR: 11/07/02 A61024 e-132 alcohol dehydrogenase (EC 1.1.1.1) - wheat (cv. Millewa)	AT1G77120.1	alcohol dehydrogenase 1
Contig4147_at	8.50123	6.9245	6.22973	6.03482	-1.57673	-2.27151	-2.46641	BEST BLASTX NR: 10/02/02 BAA94257.1 e-135 endo-1,4-beta-glucanase Cel1 [Hordeum vulgare subsp. vulgare]	AT5G49720.1	glycosyl hydrolase 9A1
rbaal38l09_s_at	7.43833	5.67472	5.30908	5.039	-1.76361	-2.12925	-2.39933	BEST BLASTX NR: <none>	AT1G01060.4	Homeodomain-like superfamily protein
Contig10112_at	6.87324	5.01203	4.76795	4.62532	-1.8612	-2.10529	-2.24792	BEST BLASTX NR: 10/29/02 AAM08542.1 4e-34 (AC079935) Putative homeodomain leucine zipper protein [Oryza sativa] [Oryza sativa (japonica cultivar-group)]	AT4G40060.1	homeobox protein 16
Contig19446_at	9.70772	7.85662	7.62957	7.61321	-1.8511	-2.07815	-2.09451	BEST BLASTX NR: 11/06/02 BAB68101.1 4e-56 (AP003734) putative GDSL-motif lipase/hydrolase [Oryza sativa (japonica cultivar-group)]	AT2G24560.1	GDSL-like Lipase/Acylhydrolase family protein
HW08O18u_s_at	12.9225	10.7788	10.7717	10.6548	-2.14378	-2.15082	-2.2677	BEST BLASTX NR: <none>	AT5G54960.1	pyruvate decarboxylase-2
Contig18525_at	7.72815	6.15378	6.14863	5.75397	-1.57437	-1.57953	-1.97419	BEST BLASTX NR: 11/04/02 AAL75899.1 2e-32 At2g43020/MFL8.12 [Arabidopsis thaliana]
Contig6165_at	7.23899	5.42423	5.31028	4.8916	-1.81476	-1.92871	-2.3474	BEST BLASTX NR: 11/07/02 NP_194519.1 5e-18 putative protein; protein id: At4g27900.1, supported by cDNA: 41557., supported by cDNA: gi_17064785, supported by
Contig16608_at	7.20678	5.74535	5.44092	5.28224	-1.46143	-1.76586	-1.92454	BEST BLASTX NR: <none>
Contig20222_at	7.06064	4.71033	4.58708	4.54448	-2.35031	-2.47356	-2.51616	BEST BLASTX NR: 11/06/02 BAB92923.1 4e-99 (AP004366) putative carboxypeptidase D [Oryza sativa (japonica cultivar-group)]	AT3G07990.1	serine carboxypeptidase-like 27
Contig7833_at	8.24064	6.53884	6.32178	6.18877	-1.7018	-1.91886	-2.05187	BEST BLASTX NR: 10/13/02 BAB62638.1 8e-83 (AP003610) hypothetical protein~similar to Arabidopsis thaliana chromosome 5, T19L5_60 [Oryza sativa (japonica	AT5G13100.1	unknown protein; Has 1807 Blast hits to 1807 proteins in 277 species: Archae - 0; Bacteria - 0; Metazoa - 736; Fungi - 347; Plan
Contig4589_at	10.8577	9.46179	9.27632	9.19031	-1.39593	-1.58139	-1.6674	BEST BLASTX NR: 11/04/02 BAB16888.1 e-137 OsCDPK7 [Oryza sativa (japonica cultivar-group)]	AT4G35310.1	calmodulin-domain protein kinase 5
Contig6164_s_at	7.0263	5.50511	5.31076	5.29453	-1.52118	-1.71554	-1.73176	BEST BLASTX NR: 10/29/02 NP_194519.1 8e-28 putative protein; protein id: At4g27900.1, supported by cDNA: 41557., supported by cDNA: gi_17064785, supported by	AT5G53420.1	CCT motif family protein
HVSMEg0018F23r2_at	6.95133	5.78246	5.60729	5.58517	-1.16887	-1.34403	-1.36615	BEST BLASTX NR: 10/02/02 AAC34989.1 1e-27 (AF042333) 24-methylene lophenol C24(1)methyltransferase [Oryza sativa] [Oryza sativa (japonica cultivar-group)]
HX01C13w_at	6.52463	4.86713	4.65197	4.45407	-1.6575	-1.87266	-2.07057	BEST BLASTX NR: <none>	AT3G59900.1	auxin-regulated gene involved in organ size
Contig15227_s_at	7.91826	6.60851	5.9807	5.69288	-1.30976	-1.93756	-2.22538	BEST BLASTX NR: 11/07/02 AAF79248.1 1e-17 F10B6.9 [Arabidopsis thaliana]	AT1G14690.2	microtubule-associated protein 65-7
Contig11251_at	8.87092	7.61048	7.59824	7.53917	-1.26045	-1.27269	-1.33176	BEST BLASTX NR: 10/13/02 AAL49957.1 4e-42 (AY069920) GTP cyclohydrolase I [Lycopersicon esculentum]	AT3G07270.2	GTP cyclohydrolase I
HZ48K22r_s_at	11.5462	10.4608	9.99614	9.78606	-1.08547	-1.5501	-1.76018	BEST BLASTX NR: 10/29/02 P08477 9e-35 Glyceraldehyde 3-phosphate dehydrogenase, cytosolic pir||A24159 glyceraldehyde-3-phosphate dehydrogenase (phosphorylating) (EC	AT3G04120.1	glyceraldehyde-3-phosphate dehydrogenase C subunit 1
Contig11741_at	5.47719	4.3005	3.8157	3.79736	-1.17669	-1.66149	-1.67983	BEST BLASTX NR: 11/06/02 BAB21082.1 1e-95 (AP002819) contains ESTs C23588(S12831),AU161158(C53756),AU065823(S12831)~unknown	AT2G46225.1	ABI-1-like 1
Contig9311_at	8.6282	7.57614	7.34616	7.05625	-1.05206	-1.28204	-1.57195	BEST BLASTX NR: 11/08/02 NP_564939.1 5e-14 (NM_105540) expressed protein; protein id: At1g68680.1 [Arabidopsis thaliana]
Contig3875_s_at	5.94569	4.33433	4.08302	3.79406	-1.61136	-1.86267	-2.15164	BEST BLASTX NR: 10/02/02 NP_566088.2 1e-23 (NM_130250) MYB-related transcription factor (CCA1); protein id: At2g46830.1, supported by cDNA: gi_1777442 [Arabidopsis	AT1G01060.4	Homeodomain-like superfamily protein
Contig13345_at	7.4506	6.37669	6.25549	6.15753	-1.07391	-1.19511	-1.29307	BEST BLASTX NR: <none>
Contig16107_at	5.88068	4.52213	4.25959	4.15096	-1.35855	-1.62109	-1.72972	BEST BLASTX NR: 01/29/03 NP_201540.1 9e-08 putative protein; protein id: At5g67390.1, supported by cDNA: 512. [Arabidopsis thaliana]	AT5G67390.2	unknown protein; BEST Arabidopsis thaliana protein match is: Plant protein of unknown function (DUF863) (TAIR:AT1G69360.1); Ha
Contig417_s_at	10.4642	9.26115	8.90594	8.61895	-1.20309	-1.5583	-1.84529	BEST BLASTX NR: 10/29/02 P17784 1e-61 Fructose-bisphosphate aldolase, cytoplasmic isozyme pir||ADRZY fructose-bisphosphate aldolase (EC 4.1.2.13), cytosolic - rice	AT2G36460.1	Aldolase superfamily protein
Contig2561_s_at	9.95384	8.86939	8.35525	8.01312	-1.08445	-1.59859	-1.94072	BEST BLASTX NR: 10/02/02 NP_192313.1 2e-88 (NM_116642) putative phosphofructokinase beta subunit; protein id: At4g04040.1 [Arabidopsis thaliana]	AT1G12000.1	Phosphofructokinase family protein
Contig460_s_at	11.9192	10.6156	10.1113	9.69273	-1.30361	-1.80785	-2.22645	BEST BLASTX NR: 10/13/02 S24966 e-135 sucrose synthase (EC 2.4.1.13) - barley (fragment) emb|CAA47264.1| sucrose synthase [Hordeum vulgare]	AT5G20830.2	sucrose synthase 1
Contig9366_at	7.46275	6.29557	6.23942	5.96099	-1.16718	-1.22334	-1.50176	BEST BLASTX NR: 11/04/02 P22988 2e-93 L-lactate dehydrogenase A (LDH-A) pir||A36070 L-lactate dehydrogenase (EC 1.1.1.27) chain A - barley	AT4G17260.1	Lactate/malate dehydrogenase family protein
Contig24536_at	7.63373	6.32653	6.04237	5.83533	-1.3072	-1.59137	-1.7984	BEST BLASTX NR: 10/29/02 NP_567245.1 2e-48 bHLH protein; protein id: At4g02590.1, supported by cDNA: 4346., supported by cDNA: gi_13605858, supported by cDNA:	AT4G02590.3	basic helix-loop-helix (bHLH) DNA-binding superfamily protein
Contig902_x_at	7.99145	6.84833	6.48437	6.18099	-1.14312	-1.50708	-1.81046	BEST BLASTX NR: 11/06/02 CAB76917.1 e-154 alpha-tubulin 4 [Hordeum vulgare subsp. vulgare]	AT4G14960.2	Tubulin/FtsZ family protein
Contig3010_s_at	8.70252	7.60632	7.49618	7.24737	-1.0962	-1.20634	-1.45516	BEST BLASTX NR: 11/04/02 P22200 3e-32 Pyruvate kinase, cytosolic isozyme emb|CAA37727.1| pyruvate kinase [Solanum tuberosum]	AT5G08570.1	Pyruvate kinase family protein
Contig4711_s_at	10.3655	8.98031	8.97659	8.84708	-1.3852	-1.38892	-1.51844	BEST BLASTX NR: 10/13/02 AAF23902.1 2e-39 MAP kinase homolog [Oryza sativa]	AT3G18040.1	MAP kinase 9
Contig5253_at	7.18399	5.61827	5.34624	5.31508	-1.56572	-1.83776	-1.86891	BEST BLASTX NR: 11/06/02 NP_199286.1 e-100 (NM_123840) Dreg-2 like protein; protein id: At5g44730.1 [Arabidopsis thaliana]	AT5G44730.1	Haloacid dehalogenase-like hydrolase (HAD) superfamily protein
baal21h16_s_at	9.34524	7.9522	7.76028	7.66594	-1.39304	-1.58496	-1.6793	BEST BLASTX NR: 11/08/02 BAB16888.1 1e-32 OsCDPK7 [Oryza sativa (japonica cultivar-group)]	AT4G35310.1	calmodulin-domain protein kinase 5
Contig7893_at	6.5687	5.20415	5.04431	4.87693	-1.36455	-1.52439	-1.69178	BEST BLASTX NR: 10/13/02 BAA85412.1 e-107 (AP000615) ESTs AU065232(E60855),C23624(S1554), AU078241(E60855) correspond to a region of the predicted gene.~similar to
Contig3873_at	10.0569	8.39358	7.74375	7.40226	-1.66328	-2.3131	-2.6546	BEST BLASTX NR: 11/08/02 CAD12767.2 5e-36 LHY protein [Phaseolus vulgaris]
Contig7388_at	7.96792	6.67367	6.64546	6.36859	-1.29426	-1.32246	-1.59933	BEST BLASTX NR: 11/06/02 NP_201074.1 5e-66 peptide transporter [Arabidopsis thaliana]
Contig6467_at	6.40458	5.25855	4.98678	4.97947	-1.14603	-1.4178	-1.42511	BEST BLASTX NR: 11/06/02 NP_173266.1 1e-11 unknown protein; protein id: At1g18300.1 [Arabidopsis thaliana] gb|AAF25994.1|AC013354_13 F15H18.18 [Arabidopsis thaliana]	AT1G73540.1	nudix hydrolase homolog 21
Contig3167_s_at	8.082	7.01005	6.70166	6.46605	-1.07195	-1.38034	-1.61595	BEST BLASTX NR: 10/02/02 NP_172434.1 6e-73 GTP-binding protein, putative; protein id: At1g09630.1, supported by cDNA: 17081., supported by cDNA: gi_15010637,	AT1G09630.1	RAB GTPase 11C
Contig865_5_s_at	9.51161	8.45278	8.00453	7.60137	-1.05883	-1.50708	-1.91023	Glyceraldehyde 3-phosphate dehydrogenase (GAPDH)	AT3G04120.1	glyceraldehyde-3-phosphate dehydrogenase C subunit 1
Contig5223_at	8.69489	7.51309	7.18733	6.8334	-1.18181	-1.50757	-1.86149	BEST BLASTX NR: 10/13/02 P93596 e-138 Cytochrome P450 51 (CYPL1) (P450-L1A1) (Obtusifoliol 14-alpha demethylase)	AT1G11680.1	CYTOCHROME P450 51G1
Contig1516_s_at	10.5736	9.30574	8.78866	8.63237	-1.26791	-1.78498	-1.94128	BEST BLASTX NR: 10/04/02 Q9ZRA9 2e-71 Tubulin beta-4 chain (Beta-4 tubulin) gb|AAD10490.1| (U76895) beta-tubulin 4 [Triticum aestivum]	AT5G62700.1	tubulin beta chain 3
Contig5929_at	7.41529	5.84973	5.61514	5.48445	-1.56556	-1.80014	-1.93084	BEST BLASTX NR: 10/29/02 AAC24977.1 1e-09 (AF014930) anaerobically inducible early gene 2 [Oryza sativa]	AT4G22505.1	Bifunctional inhibitor/lipid-transfer protein/seed storage 2S albumin superfamily protein
Contig9185_at	10.0208	8.8974	8.42104	8.26985	-1.12343	-1.59979	-1.75098	BEST BLASTX NR: 10/13/02 AAL82529.1 1e-47 (AC084766) putative nucleic acid binding protein [Oryza sativa]	AT5G15270.1	RNA-binding KH domain-containing protein
Contig5748_at	9.47182	8.41035	8.25994	8.0759	-1.06147	-1.21188	-1.39592	BEST BLASTX NR: 11/04/02 NP_567893.1 2e-34 putative protein; protein id: At4g32330.1, supported by cDNA: gi_14334555, supported by cDNA: gi_21280970 [Arabidopsis	AT4G32330.2	TPX2 (targeting protein for Xklp2) protein family
HW03K15u_at	7.39151	6.19745	6.16175	6.05453	-1.19405	-1.22976	-1.33697	BEST BLASTX NR: 01/29/03 AAM01181.1 3e-29 Putative S-receptor kinase [Oryza sativa (japonica cultivar-group)]
EBpi01_SQ002_J02_at	6.94621	5.43883	5.02598	4.78819	-1.50738	-1.92023	-2.15802	BEST BLASTX NR: <none>	AT5G28640.1	SSXT family protein
Contig19158_at	9.01961	7.99874	7.90996	7.59176	-1.02087	-1.10965	-1.42785	BEST BLASTX NR: 11/08/02 AAD27848.1 1e-35 (AF130973) peroxisomal targeting signal type 2 receptor [Arabidopsis thaliana]	AT1G29260.1	peroxin 7
HV02P13u_s_at	10.1826	9.16021	8.967	8.88999	-1.02235	-1.21556	-1.29257	BEST BLASTX NR: 11/08/02 BAC10905.1 2e-70 (AB071966) Moco containing protein [Oryza sativa (japonica cultivar-group)]	AT3G01910.1	sulfite oxidase
Contig1562_s_at	9.70352	8.55592	8.25529	8.14451	-1.1476	-1.44824	-1.55902	BEST BLASTX NR: 01/29/03 BAB67890.1 2e-78 putative Ubiquitin carrier protein UBC7 [Oryza sativa (japonica cultivar-group)]	AT5G59300.1	ubiquitin carrier protein 7
Contig10166_at	8.43748	7.01267	6.71625	6.66773	-1.42481	-1.72123	-1.76975	BEST BLASTX NR: 10/27/02 AAM63075.1 1e-44 (AY085862) putative inositol hexaphosphate kinase [Arabidopsis thaliana]	AT5G61760.1	inositol polyphosphate kinase 2 beta
Contig20361_at	5.97352	4.70634	4.41523	4.2252	-1.26719	-1.55829	-1.74832	BEST BLASTX NR: <none>
Contig619_at	9.34701	8.02089	8.0046	7.69067	-1.32612	-1.34241	-1.65634	BEST BLASTX NR: 10/04/02 BAA78733.1 2e-88 ESTs AU058067(E20733), AAU058070(E20873) correspond to a region of the predicted gene.~Similar to Populus tremuloides	AT4G34050.1	S-adenosyl-L-methionine-dependent methyltransferases superfamily protein
Contig26342_at	8.39671	7.2338	6.92463	6.66146	-1.16291	-1.47208	-1.73525	BEST BLASTX NR: 10/02/02 BAB96813.1 2e-95 (AB081950) ZLL/PNH homologous protein [Oryza sativa (japonica cultivar-group)]	AT5G43810.2	Stabilizer of iron transporter SufD / Polynucleotidyl transferase
EBpi07_SQ002_J15_at	8.95087	7.90034	7.28659	7.16907	-1.05053	-1.66428	-1.7818	BEST BLASTX NR: <none>
Contig15336_at	5.08508	3.97272	3.87576	3.66564	-1.11236	-1.20933	-1.41944	BEST BLASTX NR: 10/13/02 AAF34428.1 2e-78 receptor-like protein kinase [Oryza sativa]	AT2G19130.1	S-locus lectin protein kinase family protein
Contig654_s_at	6.92452	5.61724	5.38652	5.26089	-1.30729	-1.53801	-1.66363	BEST BLASTX NR: 11/06/02 P10848 e-107 ALCOHOL DEHYDROGENASE 3 pir||S04040 alcohol dehydrogenase (EC 1.1.1.1) 3 - barley	AT1G77120.1	alcohol dehydrogenase 1
HS18B10u_s_at	7.33475	6.15705	6.00406	5.82339	-1.1777	-1.33068	-1.51136	BEST BLASTX NR: <none>	AT5G67360.1	Subtilase family protein
Contig406_at	9.71661	8.65555	8.54234	8.31983	-1.06106	-1.17427	-1.39679	BEST BLASTX NR: 11/04/02 BAA81774.1 5e-89 ESTs AU030740(E60171),AU030739(E60171) correspond to a region of the predicted gene.~Similar to Populus tremuloides	AT4G34050.1	S-adenosyl-L-methionine-dependent methyltransferases superfamily protein
Contig7034_at	8.43283	7.4257	7.14178	7.01792	-1.00713	-1.29104	-1.41491	BEST BLASTX NR: 10/29/02 BAB86576.1 3e-74 OSJNBb0032K15.17 [Oryza sativa (japonica cultivar-group)] dbj|BAB90425.1| OSJNBb0006H05.2 [Oryza sativa (japonica cultivar-group)]	AT5G15900.1	TRICHOME BIREFRINGENCE-LIKE 19
Contig9308_s_at	7.77489	6.72923	6.17518	5.67194	-1.04566	-1.5997	-2.10295	BEST BLASTX NR: 10/27/02 AAG46147.1 1e-50 putative cytochrome P450-related protein [Oryza sativa]	AT2G46950.1	cytochrome P450, family 709, subfamily B, polypeptide 2
HS08H05u_at	6.32762	5.2992	5.02468	4.6936	-1.02842	-1.30293	-1.63402	BEST BLASTX NR: 11/04/02 NP_200854.1 7e-07 protein transport protein subunit - like; protein id: At5g60460.1 [Arabidopsis thaliana]	AT5G60460.1	Preprotein translocase Sec, Sec61-beta subunit protein
Contig23806_at	7.7837	6.69546	6.66337	6.40272	-1.08824	-1.12033	-1.38098	BEST BLASTX NR: 11/07/02 CAA06925.1 1e-11 (AJ006228) Avr9 elicitor response protein [Nicotiana tabacum]	AT1G77810.2	Galactosyltransferase family protein
Contig8147_at	7.89881	6.71331	6.12232	5.93189	-1.18549	-1.77648	-1.96692	BEST BLASTX NR: 10/26/02 NP_174323.1 5e-40 auxin response transcription factor(ARF6); protein id: At1g30330.1, supported by cDNA: gi_4102599 [Arabidopsis thaliana]	AT1G30330.2	auxin response factor 6
Contig6460_at	9.84171	8.78791	8.08929	7.96777	-1.0538	-1.75241	-1.87394	BEST BLASTX NR: 10/29/02 BAB92925.1 1e-67 (AP004366) contains EST AU163221(S1937)~unknown protein [Oryza sativa (japonica cultivar-group)]	AT3G52290.1	IQ-domain 3
Contig5544_at	9.998	8.94933	8.85175	8.3405	-1.04867	-1.14625	-1.6575	BEST BLASTX NR: 09/30/02 BAB39904.1 9e-94 (AP002912) contains ESTs D48306(S14443),D24269(R1613),AU076096(E20048)~similar to	AT1G06890.2	nodulin MtN21 /EamA-like transporter family protein
Contig5953_at	6.33859	5.08067	4.96692	4.95088	-1.25792	-1.37167	-1.38771	BEST BLASTX NR: 10/02/02 BAB20581.1 9e-67 response regulator 6 [Zea mays]	AT2G41310.1	response regulator 3
Contig2671_at	6.49348	5.37655	5.20712	4.96354	-1.11693	-1.28636	-1.52994	BEST BLASTX NR: 11/06/02 T06202 e-160 xyloglucan endo-1,4-beta-D-glucanase (EC 3.2.1.-) - barley emb|CAA63663.1| xyloglucan endotransglycosylase (XET) [Hordeum vulgare subsp.
Contig1506_s_at	5.64213	4.47108	4.36583	4.14954	-1.17105	-1.2763	-1.49259	BEST BLASTX NR: 11/06/02 CAB76916.1 e-137 (AJ276011) beta tubulin 3 [Hordeum vulgare subsp. vulgare]	AT5G62700.1	tubulin beta chain 3
Contig15786_at	5.75651	4.69108	4.565	4.38542	-1.06543	-1.19151	-1.37109	BEST BLASTX NR: 10/29/02 NP_191747.1 1e-71 (NM_116053) cytochrome p450 (CYP78A9); protein id: At3g61880.1, supported by cDNA: 29661., supported by cDNA:	AT3G61880.2	cytochrome p450 78a9
HA11P12u_s_at	7.58889	6.20405	5.45867	5.15528	-1.38484	-2.13022	-2.43361	BEST BLASTX NR: 10/31/02 T06184 2e-64 sucrose--fructan 6-fructosyltransferase (EC 2.4.1.-) large chain - barley	AT1G12240.1	Glycosyl hydrolases family 32 protein
Contig9300_at	7.99608	6.87084	6.32714	6.12616	-1.12524	-1.66894	-1.86992	BEST BLASTX NR: 01/29/03 BAB20583.1 4e-49 histidine kinase 1 [Zea mays]	AT2G01830.1	CHASE domain containing histidine kinase protein
Contig13653_at	6.4357	5.28304	4.94208	4.75797	-1.15266	-1.49362	-1.67773	BEST BLASTX NR: 01/29/03 BAB82470.1 1e-29 sucrose:sucrose 1-fructosytransferase [Triticum aestivum]	AT1G62660.1	Glycosyl hydrolases family 32 protein
Contig11989_at	7.30474	5.98271	5.65146	5.35176	-1.32203	-1.65328	-1.95298	BEST BLASTX NR: 10/27/02 NP_171720.1 5e-26 (NM_100098) hypothetical protein; protein id: At1g02180.1 [Arabidopsis thaliana]	AT1G02180.1	ferredoxin-related
Contig11882_at	7.39093	6.3706	6.3452	6.17463	-1.02033	-1.04573	-1.21631	BEST BLASTX NR: 10/27/02 NP_114296.1 e-109 (NC_002762) ribosomal protein S3 [Triticum aestivum] dbj|BAB47072.1| (AB042240) ribosomal protein S3 [Triticum aestivum]	ATCG00790.1	ribosomal protein L16
rbaal22i06_at	7.96571	6.88437	6.36463	6.32398	-1.08134	-1.60108	-1.64173	BEST BLASTX NR: 10/13/02 BAA96219.1 3e-37 (AP002094) Similar to Medicago truncatula MtN3 (Y08726) [Oryza sativa (japonica cultivar-group)]	AT5G53190.1	Nodulin MtN3 family protein
Contig10783_at	6.419	5.4053	5.17064	4.86329	-1.0137	-1.24836	-1.55571	BEST BLASTX NR: 10/02/02 NP_568972.1 2e-77 (NM_125739) expressed protein; protein id: At5g63440.1, supported by cDNA: gi_16226477 [Arabidopsis thaliana]	AT5G63440.2	Protein of unknown function (DUF167)
Contig12191_s_at	6.89038	5.86918	5.74698	5.68197	-1.02119	-1.1434	-1.2084	BEST BLASTX NR: 11/08/02 BAA82306.1 1e-08 (AB027752) peroxidase [Nicotiana tabacum]	AT5G05340.1	Peroxidase superfamily protein
Contig6707_at	8.59672	7.56615	7.55973	7.34026	-1.03057	-1.037	-1.25646	BEST BLASTX NR: 11/06/02 AAL14615.1 6e-95 putative sugar transporter [Oryza sativa]	AT3G18830.1	polyol/monosaccharide transporter 5
Contig10514_at	7.37126	6.22674	6.08397	5.87991	-1.14452	-1.28729	-1.49135	BEST BLASTX NR: 10/29/02 AAK63927.1 2e-97 putative serine protease [Oryza sativa (japonica cultivar-group)]	AT5G67360.1	Subtilase family protein
Contig3670_at	5.75887	4.40048	4.27782	4.10983	-1.35839	-1.48105	-1.64904	BEST BLASTX NR: 11/08/02 CAB87814.1 9e-38 ice recrystallisation inhibition protein [Lolium perenne]	AT1G17250.1	receptor like protein 3
