# Supplementary material for: The dehydration stress of couch grass is associated with its lipid metabolism, the induction of transporters and the re-programming of development coordinated by ABA
Source: BMC Genomics. 2018 May 2;19:317. doi: 10.1186/s12864-018-4700-3 (PMC5930771; doi:10.1186/s12864-018-4700-3)
Supplement: Supplementary file 3 — Table S5. List of all genes within cluster 3. Average log2 transcriptions of individual probe sets under individual treatments are displayed as well as log2 FC of individual treatments against non-treated samples. Manufacturer annotation of individual IDs along with HarvEST annotation of individual AGIs is included. (XLSX 22 kb) [file 12864_2018_4700_MOESM3_ESM.xlsx]

## Sheet: Supplementary Table 5
Table S5: List of all DTGs (81) within cluster 3
DTGs responding positively after the mild drought stress treatment and remained strongly transcribed
Affymetrix 22 K Barley1 GeneChip Genome Array probe set ID	average log2 transcription of individual probe sets under individual treatments				Log2 transformed fold change of treated samples against non-treated sample			Microarray manufacturer's (Affymetrix) annotation of individual IDs	A. thaliana locus identifier (AGI) corresponding to individual IDs	HarvEST annotation of individual AGIs
	0 h of stress	2 h of stress	4.5 h of stress	8 h of stress	2 h of stress	4.5 h of stress	8 h of stress
Contig11522_at	5.24654	9.97363	10.1239	9.82531	4.72709	4.87736	4.57877	BEST BLASTX NR: 10/27/02 AAG60205.1 1e-98 putative chloroplast-targeted beta-amylase [Oryza sativa]	AT4G17090.1	chloroplast beta-amylase
Contig11160_at	5.17186	8.67449	8.82704	8.62054	3.50263	3.65518	3.44868	BEST BLASTX NR: 11/08/02 AAM78094.1 2e-57 (AY125502) AT5g47240/MQL5_10 [Arabidopsis thaliana] gb|AAN18132.1| (BT000563) At5g47240/MQL5_10 [Arabidopsis thaliana]	AT5G47240.1	nudix hydrolase homolog 8
Contig17324_at	5.17914	8.34546	8.49039	8.26424	3.16632	3.31125	3.0851	BEST BLASTX NR: 11/08/02 NP_563644.1 2e-17 (NM_100087) hypothetical protein predicted by genefinder; protein id: At1g02070.1, supported by cDNA: 1693.	AT1G02070.1	unknown protein; BEST Arabidopsis thaliana protein match is: unknown protein (TAIR:AT3G60520.1); Has 98 Blast hits to 98 proteins
HS01M21w_s_at	6.48508	9.48499	9.49719	9.46176	2.99991	3.01211	2.97668	BEST BLASTX NR: 11/06/02 BAB89568.1 4e-07 (AP003251) putative protein phosphatase 2C [Oryza sativa (japonica cultivar-group)]	AT3G11410.1	protein phosphatase 2CA
Contig18390_at	4.55358	7.76036	7.81815	7.46023	3.20678	3.26457	2.90665	BEST BLASTX NR: 11/08/02 AAM08622.1 9e-12 (AC107314) Putative AP2 domain transcriptional regulator [Oryza sativa (japonica cultivar-group)]	AT1G78080.1	related to AP2 4
rbaal1f12_s_at	4.16184	6.60187	6.61083	6.51268	2.44003	2.44898	2.35083	BEST BLASTX NR: <none>	AT4G38060.2	unknown protein; BEST Arabidopsis thaliana protein match is: unknown protein (TAIR:AT5G65480.1); Has 35333 Blast hits to 34131
Contig21149_s_at	4.3811	6.92276	7.01278	6.86115	2.54166	2.63168	2.48005	BEST BLASTX NR: 11/06/02 CAB85632.1 1e-13 putative ripening-related bZIP protein [Vitis vinifera]	AT4G34000.2	abscisic acid responsive elements-binding factor 3
Contig11161_s_at	6.90849	9.0703	9.09361	9.0372	2.16182	2.18512	2.12871	BEST BLASTX NR: <none>	AT5G47240.1	nudix hydrolase homolog 8
Contig16049_at	7.30937	9.70397	9.83461	9.63646	2.3946	2.52524	2.32709	BEST BLASTX NR: 10/02/02 BAB92454.1 7e-21 (AP003297) hypothetical protein [Oryza sativa (japonica cultivar-group)]	AT1G16610.2	arginine/serine-rich 45
Contig5237_at	7.98997	10.1224	10.2129	10.12	2.13242	2.22289	2.13001	BEST BLASTX NR: 10/28/02 NP_172333.1 2e-075 (NM_100730) putative thioredoxin; protein id: At1g08570.1, supported by cDNA: gi_17104800, supported by cDNA:	AT1G08570.1	atypical CYS HIS rich thioredoxin 4
Contig4808_s_at	9.21746	11.3693	11.5133	11.2813	2.15188	2.29586	2.06384	BEST BLASTX NR: <none>	AT1G54410.1	dehydrin family protein
Contig3181_at	7.36049	9.34262	9.50743	9.30068	1.98213	2.14694	1.94019	BEST BLASTX NR: 11/08/02 CAD40863.1 e-134 OSJNBa0064H22.8 [Oryza sativa (japonica cultivar-group)]	AT5G67030.1	zeaxanthin epoxidase (ZEP) (ABA1)
Contig25699_at	5.68932	7.41676	7.52086	7.31842	1.72744	1.83154	1.62911	BEST BLASTX NR: 11/04/02 NP_178286.1 3e-06 putative membrane protein; protein id: At2g01770.1 [Arabidopsis thaliana]	AT2G01770.1	vacuolar iron transporter 1
Contig558_s_at	5.42119	7.38669	7.42922	7.31211	1.96551	2.00804	1.89092	BEST BLASTX NR: <none>	AT5G07740.1	actin binding
Contig13947_at	4.7805	6.34492	6.40037	6.32474	1.56442	1.61987	1.54424	BEST BLASTX NR: 11/08/02 NP_201299.2 e-106 ABC transporter-like; protein id: At5g64940.1, supported by cDNA: gi_16649014, supported by cDNA: gi_20465836 [Arabidopsis	AT5G64940.2	ABC2 homolog 13
Contig11720_at	7.44025	9.0611	9.13963	9.01367	1.62085	1.69938	1.57342	BEST BLASTX NR: 10/29/02 BAB89568.1 2e-41 (AP003251) putative protein phosphatase 2C [Oryza sativa (japonica cultivar-group)]	AT3G11410.1	protein phosphatase 2CA
Contig2470_s_at	8.32879	9.91677	9.96369	9.89495	1.58798	1.6349	1.56617	BEST BLASTX NR: <none>	AT3G15210.1	ethylene responsive element binding factor 4
rbags17a19_s_at	9.21767	10.632	10.6326	10.6271	1.41434	1.41495	1.40943	BEST BLASTX NR: <none>	AT5G63190.2	MA3 domain-containing protein
rbaal14f06_s_at	5.63738	7.12688	7.23746	7.04373	1.48949	1.60007	1.40635	BEST BLASTX NR: 10/04/02 CAB97352.1 2e-04 (AJ249144) MADS-box protein 5 [Hordeum vulgare subsp. vulgare]	AT1G69120.1	K-box region and MADS-box transcription factor family protein
Contig24415_at	5.67213	7.38148	7.56366	7.32714	1.70934	1.89152	1.65501	BEST BLASTX NR: <none>
Contig19548_at	6.74388	8.22577	8.29798	8.16904	1.48189	1.55409	1.42515	BEST BLASTX NR: 11/08/02 AAK43505.1 3e-20 (AC020666) unknown protein [Oryza sativa (japonica cultivar-group)]	AT5G52420.1	unknown protein; FUNCTIONS IN: molecular_function unknown; INVOLVED IN: biological_process unknown; LOCATED IN: endoplasmic re
Contig3448_s_at	7.1454	8.49918	8.6237	8.4701	1.35379	1.4783	1.3247	BEST BLASTX NR: 11/08/02 AAM11916.1 3e-55 (AY090535) unknown cold induced protein [Deschampsia antarctica]	AT5G56550.1	oxidative stress 3
Contig2135_s_at	5.28674	7.03176	7.46835	6.77987	1.74502	2.18161	1.49313	BEST BLASTX NR: 11/08/02 AAD37017.1 2e-09 putative MtN3-like protein [Dianthus caryophyllus]	AT3G48740.1	Nodulin MtN3 family protein
Contig3479_at	8.23299	9.25838	9.35399	9.24121	1.02539	1.121	1.00822	BEST BLASTX NR: 11/08/02 AAG46115.1 e-107 (AC073166) putative sugar transporter [Oryza sativa]	AT4G35300.4	tonoplast monosaccharide transporter2
Contig8485_at	6.06541	7.29323	7.32027	7.26985	1.22781	1.25485	1.20443	BEST BLASTX NR: 10/02/02 CAB52141.1 3e-71 (AJ012215) GAL83 protein [Solanum tuberosum]	AT5G21170.1	5'-AMP-activated protein kinase beta-2 subunit protein
Contig15149_at	6.12451	7.22152	7.39995	7.16422	1.09701	1.27544	1.03971	BEST BLASTX NR: 11/04/02 BAB93223.1 3e-64 (AP003241) contains ESTs C91759(E31489),AU068647(C30626),AU101244(E3778),	AT3G46540.1	ENTH/VHS family protein
Contig17685_at	5.4357	8.62628	8.84639	8.70719	3.19058	3.41069	3.27149	BEST BLASTX NR: 10/27/02 NP_174120.1 1e-59 (NM_102564) unknown protein; protein id: At1g27990.1 [Arabidopsis thaliana]	AT1G27990.1	unknown protein; BEST Arabidopsis thaliana protein match is: unknown protein (TAIR:AT5G52420.1); Has 86 Blast hits to 86 protein
HC108F07_SK_at	4.49656	7.01896	7.27497	7.13858	2.52239	2.77841	2.64201	BEST BLASTX NR: 11/04/02 CAB85632.1 2e-28 putative ripening-related bZIP protein [Vitis vinifera]	AT4G34000.2	abscisic acid responsive elements-binding factor 3
Contig4281_at	7.3422	10.2098	10.9915	10.9543	2.8676	3.64935	3.61208	BEST BLASTX NR: 11/06/02 CAC12881.1 2e-77 cold-regulated protein [Hordeum vulgare subsp. vulgare]	AT5G01300.1	PEBP (phosphatidylethanolamine-binding protein) family protein
Contig8824_at	4.53544	7.11757	7.62918	7.60975	2.58213	3.09374	3.0743	BEST BLASTX NR: 11/04/02 NP_194911.1 4e-18 (NM_119333) putative protein; protein id: At4g31830.1 [Arabidopsis thaliana]	AT4G31830.1	unknown protein; Has 42 Blast hits to 42 proteins in 10 species: Archae - 0; Bacteria - 0; Metazoa - 0; Fungi - 0; Plants - 42
Contig4470_s_at	6.97234	11.2836	11.8954	11.8419	4.31126	4.92306	4.86951	BEST BLASTX NR: 10/29/02 AAD38399.1 1e-94 (AF155121) apoplastic invertase [Oryza sativa subsp. indica] [Oryza sativa (indica cultivar-group)]	AT1G55120.1	beta-fructofuranosidase 5
Contig6067_at	9.75227	11.9273	12.0294	12.024	2.17504	2.27711	2.27172	BEST BLASTX NR: 10/26/02 AAL75899.1 4e-88 At2g43020/MFL8.12 [Arabidopsis thaliana]	AT2G43020.1	polyamine oxidase 2
Contig20968_at	5.56452	7.85241	8.16125	8.11968	2.28788	2.59672	2.55516	BEST BLASTX NR: 11/06/02 NP_172963.2 1e-67 (NM_101379) putative phosphatidylserine synthase; protein id: At1g15110.1, supported by cDNA: gi_19698980 [Arabidopsis	AT1G15110.1	phosphatidyl serine synthase family protein
Contig19_s_at	6.18191	8.80106	8.96123	8.91461	2.61915	2.77932	2.7327	BEST BLASTX NR: 10/02/02 AAM93676.1 e-110 (AC079888) unknown protein [Oryza sativa (japonica cultivar-group)]	AT3G47160.1	RING/U-box superfamily protein
Contig17818_at	4.90987	7.2099	7.35742	7.24015	2.30003	2.44756	2.33028	BEST BLASTX NR: 11/06/02 NP_198854.1 6e-48 (NM_123402) receptor-like protein kinase; protein id: At5g40380.1 [Arabidopsis thaliana]	AT5G40380.1	cysteine-rich RLK (RECEPTOR-like protein kinase) 42
Contig6208_at	5.39362	8.02668	8.27503	8.21326	2.63306	2.88141	2.81964	BEST BLASTX NR: 11/04/02 AAK20047.1 3e-84 putative C-4 sterol methyl oxidase [Oryza sativa (japonica cultivar-group)]
Contig8149_at	6.57062	8.74828	9.69315	9.6308	2.17766	3.12254	3.06019	BEST BLASTX NR: 10/27/02 A48892 5e-73 abscisic acid-induced protein HVA22 - barley gb|AAA16094.1| (L19119) A22 [Hordeum vulgare]	AT5G50720.1	HVA22 homologue E
HV12A05u_s_at	9.73381	12.0611	12.2356	12.1697	2.32727	2.5018	2.43592	BEST BLASTX NR: 11/04/02 AAM74943.1 4e-34 ferritin [Oryza sativa (japonica cultivar-group)]	AT3G56090.1	ferritin 3
HM07L17r_at	5.79816	7.74815	8.19339	8.18447	1.94999	2.39524	2.38631	BEST BLASTX NR: <none>
Contig9524_at	5.28816	7.02416	7.1091	7.09826	1.736	1.82094	1.8101	BEST BLASTX NR: 11/07/02 NP_565499.1 3e-18 expressed protein; protein id: At2g21180.1, supported by cDNA: gi_15010701, supported by cDNA: gi_16974342 [Arabidopsis	AT2G21180.1	unknown protein; BEST Arabidopsis thaliana protein match is: unknown protein (TAIR:AT5G19875.1); Has 124 Blast hits to 124 prote
Contig2716_s_at	8.21095	10.2768	10.6871	10.5745	2.06581	2.47614	2.36351	BEST BLASTX NR: 11/07/02 AAM74942.1 3e-79 ferritin [Oryza sativa (japonica cultivar-group)]	AT3G56090.1	ferritin 3
Contig5818_at	4.05717	6.31629	6.51319	6.40251	2.25912	2.45602	2.34534	BEST BLASTX NR: 01/29/03 NP_191327.1 3e-77 D1 CtpA arboxy-terminal protease, putative; protein id: At3g57680.1 [Arabidopsis thaliana]	AT3G57680.1	Peptidase S41 family protein
Contig14737_at	6.19391	8.31798	8.38896	8.32842	2.12406	2.19505	2.1345	BEST BLASTX NR: 10/13/02 NP_179627.1 e-102 (NM_127596) unknown protein; protein id: At2g20370.1 [Arabidopsis thaliana]	AT2G20370.1	Exostosin family protein
HS06C20u_s_at	9.67955	11.201	11.5836	11.5685	1.52146	1.904	1.88895	BEST BLASTX NR: 11/04/02 NP_192861.1 1e-27 putative protein; protein id: At4g11220.1, supported by cDNA: 23536., supported by cDNA: gi_14334419, supported by	AT4G23630.1	VIRB2-interacting protein 1
Contig20753_at	6.71027	8.65539	9.18262	9.16755	1.94512	2.47235	2.45727	BEST BLASTX NR: 10/29/02 BAB92552.1 e-104 putative diacylglycerol kinase [Oryza sativa (japonica cultivar-group)]	AT2G20900.2	diacylglycerol kinase 5
EBro02_SQ007_J14_at	7.69435	9.39338	9.61471	9.52474	1.69903	1.92035	1.83038	BEST BLASTX NR: <none>
Contig5135_s_at	8.79846	10.562	10.7402	10.6042	1.76355	1.94179	1.80569	BEST BLASTX NR: 10/29/02 NP_567775.1 5e-71 putative protein; protein id: At4g27450.1, supported by cDNA: 35207., supported by cDNA: gi_14030722, supported by	AT4G27450.1	Aluminium induced protein with YGL and LRDR motifs
Contig5247_at	10.0887	11.5582	11.9311	11.7891	1.46956	1.84244	1.70046	BEST BLASTX NR: 10/13/02 AAL08497.2 e-134 gigantea-like protein [Hordeum vulgare]	AT1G22770.1	gigantea protein (GI)
Contig18487_at	7.24143	8.7814	9.1885	8.93148	1.53997	1.94707	1.69005	BEST BLASTX NR: 11/07/02 CAD22530.1 1e-79 (AJ430047) 1-deoxy-D-xylulose 5-phosphate synthase 1 [Medicago truncatula]
Contig12232_at	4.15086	6.58526	7.24387	7.21416	2.43439	3.093	3.06329	BEST BLASTX NR: 10/13/02 CAD41023.1 7e-48 (AL606706) OSJNBb0086G13.7 [Oryza sativa (japonica cultivar-group)]	AT1G22600.1	Late embryogenesis abundant protein (LEA) family protein
Contig3594_at	5.01102	6.56556	7.24242	7.05708	1.55453	2.2314	2.04606	BEST BLASTX NR: 11/06/02 AAD02495.1 5e-91 unknown [Oryza sativa] gb|AAD02496.1| embryo-specific protein [Oryza sativa subsp. indica]	AT1G05510.1	Protein of unknown function (DUF1264)
EBem09_SQ007_D05_s_at	8.57178	10.204	10.6167	10.5933	1.63217	2.04492	2.02156	BEST BLASTX NR: <none>	AT3G14810.2	mechanosensitive channel of small conductance-like 5
Contig6946_at	4.6313	5.95698	6.22846	5.97277	1.32568	1.59716	1.34147	BEST BLASTX NR: 11/08/02 BAB12698.1 7e-63 P0671B11.14 [Oryza sativa (japonica cultivar-group)]	AT3G16350.1	Homeodomain-like superfamily protein
Contig15205_at	6.12197	7.75948	8.23138	8.13561	1.63751	2.10941	2.01364	BEST BLASTX NR: 10/31/02 AAM34535.1 e-106 (AC113947) putative WD-40 repeat protein [Oryza sativa (japonica cultivar-group)]	AT4G35140.1	Transducin/WD40 repeat-like superfamily protein
Contig9789_s_at	6.02303	7.1962	7.95185	7.9111	1.17317	1.92882	1.88807	BEST BLASTX NR: 11/06/02 NP_567950.1 2e-83 (NM_119564) putative protein; protein id: At4g34030.1, supported by cDNA: gi_14423377, supported by cDNA: gi_7021221	AT4G34030.1	3-methylcrotonyl-CoA carboxylase
HVSMEc0006M13r2_s_at	4.54317	6.20604	6.49148	6.28094	1.66287	1.94831	1.73776	BEST BLASTX NR: <none>	AT5G67030.1	zeaxanthin epoxidase (ZEP) (ABA1)
EBro02_SQ005_B08_at	4.76704	6.74541	6.97689	6.97232	1.97837	2.20985	2.20528	BEST BLASTX NR: 11/06/02 BAA21922.1 4e-06 ZPT2-13 [Petunia x hybrida]	AT3G46090.1	C2H2 and C2HC zinc fingers superfamily protein
Contig7362_at	7.61701	9.07758	9.25782	9.25682	1.46058	1.64081	1.63981	BEST BLASTX NR: 11/06/02 BAB64101.1 e-115 putative protein kinase SPK-3 [Oryza sativa (japonica cultivar-group)]	AT1G10940.1	Protein kinase superfamily protein
Contig4978_at	7.33546	8.55799	8.86563	8.84454	1.22252	1.53017	1.50908	BEST BLASTX NR: 10/02/02 T45819 4e-28 villin 3 homolog F28O9.260 - Arabidopsis thaliana (fragment) emb|CAB68147.1| (AL137080) villin 3 fragment [Arabidopsis thaliana]	AT2G41740.1	villin 2
EBem09_SQ001_O02_s_at	5.90831	7.33131	7.82614	7.75501	1.42299	1.91783	1.8467	BEST BLASTX NR: <none>	AT3G18280.1	Bifunctional inhibitor/lipid-transfer protein/seed storage 2S albumin superfamily protein
Contig6728_at	7.98344	9.10728	9.3613	9.24774	1.12384	1.37786	1.2643	BEST BLASTX NR: 11/08/02 NP_190146.1 3e-54 putative protein; protein id: At3g45600.1, supported by cDNA: 11427., supported by cDNA: gi_14423445 [Arabidopsis	AT3G45600.1	tetraspanin3
HS06C04u_s_at	5.98387	7.21645	7.44204	7.32088	1.23259	1.45817	1.33702	BEST BLASTX NR: <none>	AT4G24930.1	thylakoid lumenal 17.9 kDa protein, chloroplast
HVSMEb0004G21r2_s_at	7.74589	9.18909	9.38352	9.23165	1.4432	1.63763	1.48577	BEST BLASTX NR: 01/29/03 BAB86133.1 1e-51 putative selenium binding protein [Oryza sativa (japonica cultivar-group)]	AT4G14030.2	selenium-binding protein 1
Contig3111_at	8.50219	9.60892	10.0268	9.98807	1.10672	1.5246	1.48588	BEST BLASTX NR: 10/29/02 AAL23724.1 1e-95 cold acclimation protein WCOR413-like protein beta form [Triticum aestivum]	AT3G50830.1	cold-regulated 413-plasma membrane 2
Contig9485_at	6.41018	7.42363	7.44245	7.44188	1.01345	1.03227	1.0317	BEST BLASTX NR: 10/02/02 NP_189598.1 2e-19 hypothetical protein; protein id: At3g29575.1, supported by cDNA: gi_14326573 [Arabidopsis thaliana]	AT1G69260.1	ABI five binding protein
EBma08_SQ004_C15_s_at	8.57571	9.99666	10.1673	10.0767	1.42094	1.59162	1.50102	BEST BLASTX NR: <none>	AT4G14030.2	selenium-binding protein 1
Contig10383_at	7.02029	8.35974	8.51768	8.38682	1.33945	1.49738	1.36652	BEST BLASTX NR: 10/02/02 AAD38369.1 3e-31 (AF141965) MADS-box protein FDRMADS8 [Oryza sativa] [Oryza sativa (indica cultivar-group)]	AT2G45660.1	AGAMOUS-like 20
Contig11001_at	6.63286	8.28732	8.36174	8.29293	1.65447	1.72888	1.66007	BEST BLASTX NR: 11/08/02 AAA80576.1 1e-45 possible apospory-associated protein	AT4G35450.5	ankyrin repeat-containing protein 2
Contig9122_at	7.51883	8.86569	9.15037	9.00888	1.34686	1.63154	1.49005	BEST BLASTX NR: 11/06/02 BAB39912.1 2e-60 contains EST AU062670(C30068)~similar to Arabidopsis thaliana chromosome 2, At2g30500~unknown protein [Oryza sativa
Contig16604_at	5.63823	6.88757	7.0659	6.96761	1.24934	1.42768	1.32938	BEST BLASTX NR: <none>	AT5G45350.2	proline-rich family protein
Contig5454_at	5.63501	6.94777	7.63983	7.55065	1.31276	2.00482	1.91564	BEST BLASTX NR: 10/27/02 AAL23749.1 7e-66 (AY057933) stress-inducible membrane pore protein [Bromus inermis]	AT4G16160.2	Mitochondrial import inner membrane translocase subunit Tim17/Tim22/Tim23 family protein
Contig3234_s_at	4.46867	5.63873	6.37451	5.98747	1.17007	1.90584	1.5188	BEST BLASTX NR: 11/06/02 Q42980 3e-09 OLEOSIN 16 KD (OSE701) pir||T03378 oleosin ole16 - rice	AT4G25140.1	oleosin 1
Contig13855_at	8.94559	10.1784	10.645	10.6335	1.23285	1.69944	1.68789	BEST BLASTX NR: 11/06/02 AAN05568.1 1e-29 hypothetical protein [Oryza sativa (japonica cultivar-group)]	AT3G07030.1	Alba DNA/RNA-binding protein
Contig2088_s_at	5.41925	6.63105	6.68795	6.63513	1.2118	1.2687	1.21588	BEST BLASTX NR: 11/06/02 P12940 9e-75 BOWMAN-BIRK TYPE TRYPSIN INHIBITOR pir||TIBHB trypsin inhibitor (Bowman-Birk) - two-rowed barley	AT1G16610.2	arginine/serine-rich 45
Contig5328_at	7.51246	8.54802	8.89638	8.84372	1.03556	1.38393	1.33127	BEST BLASTX NR: 10/13/02 NP_196434.1 3e-69 putative protein; protein id: At5g08170.1 [Arabidopsis thaliana] pir||T50502 hypothetical protein T22D6.110 - Arabidopsis thaliana	AT5G08170.1	porphyromonas-type peptidyl-arginine deiminase family protein
HU12K14u_at	5.02524	6.28099	6.71527	6.49988	1.25575	1.69002	1.47463	BEST BLASTX NR: 11/04/02 NP_199844.1 2e-28 (NM_124413) putative protein; protein id: At5g50330.1 [Arabidopsis thaliana]	AT4G24810.2	Protein kinase superfamily protein
Contig4324_at	5.72188	6.79525	7.27635	7.18172	1.07337	1.55447	1.45984	BEST BLASTX NR: 11/08/02 AAD28730.1 5e-73 (AF112963) chitinase II precursor [Triticum aestivum]	AT2G43590.1	Chitinase family protein
Contig2996_at	5.84276	7.1185	7.47844	7.36137	1.27574	1.63568	1.51861	BEST BLASTX NR: 10/26/02 BAB90366.1 2e-88 putative amino acid transport protein [Oryza sativa (japonica cultivar-group)]
Contig6043_at	3.70067	4.77471	5.13	5.08157	1.07405	1.42933	1.3809	BEST BLASTX NR: 01/29/03 T06199 5e-39 probable lipid transfer protein - barley gb|AAB47967.1| nonspecific lipid transfer protein [Hordeum vulgare]	AT3G18280.1	Bifunctional inhibitor/lipid-transfer protein/seed storage 2S albumin superfamily protein
Contig10522_at	5.54493	6.68152	7.82335	7.48028	1.13659	2.27842	1.93534	BEST BLASTX NR: 11/08/02 P04929 1e-05 HISTIDINE-RICH GLYCOPROTEIN PRECURSOR pir||KGZQHL histidine-rich glycoprotein precursor - Plasmodium lophurae	AT2G36120.1	Glycine-rich protein family
Contig2416_at	4.61547	5.96527	6.34919	6.2299	1.3498	1.73372	1.61443	BEST BLASTX NR: 10/13/02 AAD10370.1 2e-13 early embryogenesis protein [Oryza sativa]	AT1G15830.1	unknown protein; Has 165982 Blast hits to 57214 proteins in 2459 species: Archae - 263; Bacteria - 44622; Metazoa - 55751; Fungi
