# Supplementary material for: The dehydration stress of couch grass is associated with its lipid metabolism, the induction of transporters and the re-programming of development coordinated by ABA
Source: BMC Genomics. 2018 May 2;19:317. doi: 10.1186/s12864-018-4700-3 (PMC5930771; doi:10.1186/s12864-018-4700-3)
Supplement: Supplementary file 4 — Table S6. List of all genes within cluster 4. Average log2 transcriptions of individual probe sets under individual treatments are displayed as well as log2 FC of individual treatments against non-treated samples. Manufacturer annotation of individual IDs along with HarvEST annotation of individual AGIs is included. (XLSX 13 kb) [file 12864_2018_4700_MOESM4_ESM.xlsx]

## Sheet: Supplementary Table 6
Table S6: List of all DTGs (24) within cluster 4
DTGs down-regulated by the mild drought stress treatment and remained down-regulated
Affymetrix 22 K Barley1 GeneChip Genome Array probe set ID	average log2 transcription of individual probe sets under individual treatments				Log2 transformed fold change of treated samples against non-treated sample			Microarray manufacturer's (Affymetrix) annotation of individual IDs	A. thaliana locus identifier (AGI) corresponding to individual IDs	HarvEST annotation of individual AGIs
	0 h of stress	2 h of stress	4.5 h of stress	8 h of stress	2 h of stress	4.5 h of stress	8 h of stress
Contig21290_at	8.45725	5.70919	5.95098	5.63069	-2.74806	-2.50627	-2.82656	BEST BLASTX NR: 11/07/02 NP_569016.1 1e-10 (NM_125964) expressed protein; protein id: At5g65660.1, supported by cDNA: 25419. [Arabidopsis thaliana]	AT5G65660.1	hydroxyproline-rich glycoprotein family protein
Contig14606_at	9.02595	7.10292	7.17381	6.85477	-1.92303	-1.85214	-2.17118	BEST BLASTX NR: 11/08/02 NP_173610.1 3e-05 (NM_102040) phosphatidylinositol-4-phosphate 5-kinase, putative; protein id: At1g21920.1, supported by cDNA: 37462.,
Contig8293_at	7.49417	4.92044	4.93596	4.84941	-2.57373	-2.55821	-2.64476	BEST BLASTX NR: 10/27/02 NP_566838.1 2e-90 prolyl 4-hydroxylase, putative; protein id: At3g28480.1, supported by cDNA: 8330., supported by cDNA: gi_18086436	AT3G28480.1	Oxoglutarate/iron-dependent oxygenase
Contig4901_s_at	9.05482	7.66193	7.68549	7.41885	-1.39289	-1.36933	-1.63597	BEST BLASTX NR: <none>
Contig9870_at	8.6585	7.06417	7.17704	6.96705	-1.59434	-1.48147	-1.69145	BEST BLASTX NR: 10/27/02 AAG46118.1 e-116 (AC073166) putative protein phosphatase-2C [Oryza sativa]	AT2G33700.1	Protein phosphatase 2C family protein
Contig7301_at	8.93134	7.72247	7.75578	7.63117	-1.20887	-1.17556	-1.30017	BEST BLASTX NR: 10/27/02 BAA90502.1 2e-90 (AP001111) maize EST AI621709, similar to an Arabidopsis thialiana chromosome BAC genomic sequence (AC006193); unknown	AT1G65010.1	Plant protein of unknown function (DUF827)
Contig22709_at	8.54866	7.32712	7.33278	7.2531	-1.22154	-1.21588	-1.29556	BEST BLASTX NR: 10/31/02 BAB61209.1 2e-05 (AP003256) hypothetical protein~similar to Arabidopsis thaliana chromosome 4, F16G20.140 [Oryza sativa (japonica
HV06B11u_at	6.05063	3.74894	3.76749	3.50964	-2.30169	-2.28314	-2.54098	BEST BLASTX NR: <none>
Contig9563_at	8.71116	7.52419	7.6494	7.36254	-1.18698	-1.06177	-1.34863	BEST BLASTX NR: 01/29/03 AAC28254.1 3e-81 eukaryotic translation initiation factor 4B [Triticum aestivum]	AT1G13020.1	eukaryotic initiation factor 4B2
Contig11487_at	7.80757	6.71134	6.7862	6.56874	-1.09624	-1.02138	-1.23883	BEST BLASTX NR: 11/06/02 AAM63624.1 2e-33 DnaJ protein, putative [Arabidopsis thaliana]	AT1G56300.1	Chaperone DnaJ-domain superfamily protein
HVSMEa0001B10r2_x_at	5.28748	3.87509	3.96033	3.86793	-1.41239	-1.32715	-1.41955	BEST BLASTX NR: 11/08/02 P22988 .001 L-lactate dehydrogenase A (LDH-A) pir||A36070 L-lactate dehydrogenase (EC 1.1.1.27) chain A - barley
Contig4201_s_at	8.2095	6.68973	6.69368	6.64438	-1.51977	-1.51582	-1.56512	BEST BLASTX NR: 11/06/02 AAL58179.1 6e-41 putative CEO protein [Oryza sativa]	AT1G32230.1	WWE protein-protein interaction domain protein family
Contig5466_at	6.04683	4.75446	4.78663	4.34794	-1.29237	-1.2602	-1.69889	BEST BLASTX NR: 10/27/02 NP_200854.1 3e-18 protein transport protein subunit - like; protein id: At5g60460.1 [Arabidopsis thaliana]	AT5G60460.1	Preprotein translocase Sec, Sec61-beta subunit protein
Contig8090_at	6.12724	4.79323	5.00186	4.86772	-1.33401	-1.12538	-1.25952	BEST BLASTX NR: 10/28/02 NP_188308.1 1e-075 (NM_112559) polygalacturonase, putative; protein id: At3g16850.1, supported by cDNA: 17203., supported by cDNA:	AT3G16850.1	Pectin lyase-like superfamily protein
Contig10709_at	8.7447	6.64786	7.08869	6.95981	-2.09684	-1.65601	-1.78489	BEST BLASTX NR: 11/06/02 BAA90806.1 5e-44 ESTs C26000(C11448),AU082130(C11448) correspond to a region of the predicted gene.~Similar to mRNA for zinc-finger protein	AT3G63530.2	RING/U-box superfamily protein
Contig651_at	8.37825	6.99656	7.17454	7.14764	-1.38169	-1.20371	-1.23061	BEST BLASTX NR: 11/08/02 S65675 e-126 aspartate transaminase (EC 2.6.1.1) - proso millet dbj|BAA08106.1| plastidic aspartate aminotransferase [Panicum miliaceum]
Contig13988_at	9.38743	7.71832	7.99856	7.92015	-1.66911	-1.38887	-1.46728	BEST BLASTX NR: 10/02/02 BAA92920.1 1e-74 unnamed protein product [Oryza sativa (japonica cultivar-group)]	AT4G24020.1	NIN like protein 7
Contig15211_at	9.41954	7.59715	7.86766	7.77385	-1.82239	-1.55188	-1.64569	BEST BLASTX NR: 10/27/02 BAA89584.1 9e-87 unnamed protein product [Oryza sativa (japonica cultivar-group)] dbj|BAA90365.1| unnamed protein product [Oryza sativa (japonica cultivar-gr	AT2G39040.1	Peroxidase superfamily protein
Contig1747_at	10.7148	9.55798	9.58636	9.58225	-1.15684	-1.12845	-1.13257	BEST BLASTX NR: 11/06/02 P37833 e-130 ASPARTATE AMINOTRANSFERASE, CYTOPLASMIC (TRANSAMINASE A) pir||JC5124 aspartate transaminase (EC 2.6.1.1), cytosolic - rice	AT5G11520.1	aspartate aminotransferase 3
Contig4109_at	8.3879	7.15408	7.3255	7.31711	-1.23382	-1.06239	-1.07078	BEST BLASTX NR: 10/27/02 AAK77908.1 e-114 AAA-metalloprotease FtsH [Pisum sativum]	AT1G07510.1	FTSH protease 10
Contig8585_at	5.28455	3.81911	4.013	3.9031	-1.46544	-1.27155	-1.38145	BEST BLASTX NR: 11/06/02 AAL87667.1 5e-56 transcription factor RAU1 [Oryza sativa]	AT2G42280.1	basic helix-loop-helix (bHLH) DNA-binding superfamily protein
Contig2867_at	10.293	8.43194	8.46438	8.45587	-1.86106	-1.82863	-1.83713	BEST BLASTX NR: 01/29/03 AAL99745.1 e-127 pyruvate decarboxylase [Zea mays]	AT5G54960.1	pyruvate decarboxylase-2
Contig6805_at	8.74189	6.76707	7.0925	7.0257	-1.97481	-1.64939	-1.71619	BEST BLASTX NR: 11/06/02 BAC06230.1 8e-98 (AP003227) putative stearoyl-acyl carrier protein desaturase [Oryza sativa (japonica cultivar-group)]	AT3G02630.1	Plant stearoyl-acyl-carrier-protein desaturase family protein
Contig1739_s_at	6.18341	4.80967	5.01681	4.99152	-1.37374	-1.1666	-1.19189	BEST BLASTX NR: 11/04/02 NP_198805.1 6e-40 putative protein; protein id: At5g39890.1, supported by cDNA: 100590. [Arabidopsis thaliana]	AT5G39890.1	Protein of unknown function (DUF1637)
