# Supplementary material for: The dehydration stress of couch grass is associated with its lipid metabolism, the induction of transporters and the re-programming of development coordinated by ABA
Source: BMC Genomics. 2018 May 2;19:317. doi: 10.1186/s12864-018-4700-3 (PMC5930771; doi:10.1186/s12864-018-4700-3)
Supplement: Supplementary file 5 — Table S7. List of all genes within cluster 5. Average log2 transcriptions of individual probe sets under individual treatments are displayed as well as log2 FC of individual treatments against non-treated samples. Manufacturer annotation of individual IDs along with HarvEST annotation of individual AGIs is included. (XLSX 15 kb) [file 12864_2018_4700_MOESM5_ESM.xlsx]

## Sheet: Supplementary Table 7
Table S7: List of all DTGs (35) within cluster 5
DTGs responding positively after the mild drought stress treatment and remained strongly transcribed
Affymetrix 22 K Barley1 GeneChip Genome Array probe set ID	average log2 transcription of individual probe sets under individual treatments				Log2 transformed fold change of treated samples against non-treated sample			Microarray manufacturer's (Affymetrix) annotation of individual IDs	A. thaliana locus identifier (AGI) corresponding to individual IDs	HarvEST annotation of individual AGIs
	0 h of stress	2 h of stress	4.5 h of stress	8 h of stress	2 h of stress	4.5 h of stress	8 h of stress
Contig20976_at	5.31485	9.39469	8.74593	8.52192	4.07984	3.43108	3.20707	BEST BLASTX NR: 10/13/02 T02084 2e-22 G-box binding factor 1 - maize gb|AAA80169.1| G-box binding factor 1	AT2G46270.1	G-box binding factor 3
HW03I12u_at	6.79062	10.3704	9.79944	9.32253	3.57973	3.00882	2.5319	BEST BLASTX NR: 01/29/03 AAL99270.1 3e-27 CONSTANS-like protein CO8 [Hordeum vulgare subsp. vulgare]	AT2G24790.1	CONSTANS-like 3
Contig10963_at	3.95305	6.99187	6.40182	6.05333	3.03881	2.44876	2.10027	BEST BLASTX NR: 10/29/02 BAB62547.1 1e-54 OSJNBa0089K24.2 [Oryza sativa (japonica cultivar-group)]	AT2G41475.1	Embryo-specific protein 3, (ATS3)
Contig11041_at	7.44136	9.84928	9.84639	9.8044	2.40793	2.40503	2.36304	BEST BLASTX NR: 11/08/02 AAD09209.1 4e-04 (U38247) late embryogenesis abundant protein [Glycine soja]	AT1G61080.1	Hydroxyproline-rich glycoprotein family protein
Contig8172_at	7.17871	9.20894	8.98625	8.8268	2.03023	1.80753	1.64809	BEST BLASTX NR: 11/08/02 AAM19707.1 8e-16 putative RING zinc finger protein-like protein [Thellungiella halophila]
Contig9382_at	7.20136	9.56053	9.18817	8.7909	2.35916	1.98681	1.58953	BEST BLASTX NR: <none>	AT1G16610.2	arginine/serine-rich 45
Contig1225_s_at	9.76356	12.0003	11.7502	11.4914	2.23672	1.98659	1.72783	BEST BLASTX NR: 11/06/02 CAA54233.1 1e-61 transmembrane protein [Hordeum vulgare subsp. vulgare]	AT4G23400.1	plasma membrane intrinsic protein 1;5
HB03A08_T3_at	6.47348	8.53425	8.34153	8.18183	2.06077	1.86806	1.70835	BEST BLASTX NR: 11/04/02 BAB68070.1 3e-28 (AP003560) putative heat shock transcription factor [Oryza sativa (japonica cultivar-group)]	AT3G24520.1	heat shock transcription factor C1
Contig15230_at	7.37325	9.39352	9.34955	9.32034	2.02026	1.9763	1.94708	BEST BLASTX NR: 11/08/02 S44296 9e-86 initiator-binding protein - maize emb|CAA55693.1| (X79086) initiator-binding protein [Zea mays]	AT1G07540.1	TRF-like 2
Contig1223_at	4.3428	6.42028	5.91625	5.58713	2.07748	1.57345	1.24433	BEST BLASTX NR: 11/07/02 AAD28761.1 e-104 plasma membrane intrinsic protein [Zea mays]	AT3G53420.2	plasma membrane intrinsic protein 2A
Contig13287_at	5.57849	7.45813	7.08642	7.07927	1.87964	1.50793	1.50078	BEST BLASTX NR: 11/08/02 BAC15901.1 1e-46 (AP003810) contains ESTs C27019(C50719),AU100787(C50719)~unknown protein [Oryza sativa (japonica cultivar-group)]	AT4G33625.2	FUNCTIONS IN: molecular_function unknown; INVOLVED IN: biological_process unknown; LOCATED IN: plasma membrane; EXPRESSED IN:
HG01O06u_s_at	5.13668	8.04852	6.99308	6.56191	2.91184	1.8564	1.42522	BEST BLASTX NR: 11/06/02 Q41048 8e-27 Oxygen-evolving enhancer protein 3-1, chloroplast precursor (OEE3) (16 kDa subunit of oxygen evolving system of photosystem	AT4G21280.1	photosystem II subunit QA
Contig13385_s_at	5.44074	7.90042	7.5964	7.29567	2.45968	2.15566	1.85492	BEST BLASTX NR: 11/04/02 BAC16195.1 1e-10 (AP005486) hypothetical protein~similar to Oryza sativa chromosome 3,OSJNBa0002J24.5 [Oryza sativa (japonica	AT5G43150.1	unknown protein; FUNCTIONS IN: molecular_function unknown; INVOLVED IN: biological_process unknown; LOCATED IN: mitochondrion;
HVSMEf0019H18r2_s_at	5.92033	8.05323	8.04519	7.66326	2.1329	2.12486	1.74294	BEST BLASTX NR: 11/08/02 BAB63833.1 3e-32 putative tonoplast membrane integral protein [Oryza sativa (japonica cultivar-group)]	AT4G01470.1	tonoplast intrinsic protein 1;3
Contig15186_at	5.16308	7.18274	6.93625	6.62364	2.01966	1.77317	1.46056	BEST BLASTX NR: <none>
Contig18582_at	5.13717	8.38943	8.08176	7.98206	3.25226	2.94459	2.84489	BEST BLASTX NR: 11/06/02 AAD17804.1 5e-45 nodule-enhanced protein phosphatase type 2C [Lotus japonicus]	AT3G11410.1	protein phosphatase 2CA
HW09I11u_s_at	8.10827	9.90945	9.57568	9.31437	1.80119	1.46741	1.2061	BEST BLASTX NR: <none>	AT4G23400.1	plasma membrane intrinsic protein 1;5
Contig12748_at	6.33533	8.62856	8.37844	8.19943	2.29323	2.04311	1.8641	BEST BLASTX NR: <none>
Contig8038_s_at	6.12787	7.9672	7.72681	7.61039	1.83934	1.59894	1.48252	BEST BLASTX NR: 11/06/02 NP_566745.1 e-118 (NM_113324) expressed protein; protein id: At3g24190.1, supported by cDNA: gi_15294249 [Arabidopsis thaliana]	AT3G24190.1	Protein kinase superfamily protein
Contig3496_at	8.1412	9.59792	9.28901	9.21689	1.45672	1.14781	1.07569	BEST BLASTX NR: 10/13/02 NP_683282.1 1e-13 (NM_148441) transformer serine/arginine-rich ribonucleoprotein, putative; protein id: At1g07350.2 [Arabidopsis thaliana]	AT1G07350.1	RNA-binding (RRM/RBD/RNP motifs) family protein
Contig12958_at	4.90728	6.64595	6.45378	6.3308	1.73866	1.5465	1.42352	BEST BLASTX NR: 11/06/02 NP_566728.1 1e-61 expressed protein; protein id: At3g23400.1, supported by cDNA: 29542. [Arabidopsis thaliana]	AT3G23400.1	Plastid-lipid associated protein PAP / fibrillin family protein
Contig10874_at	4.85776	7.29067	7.23837	7.12134	2.43291	2.38062	2.26358	BEST BLASTX NR: 11/07/02 BAB55503.1 5e-25 P0638D12.11 [Oryza sativa (japonica cultivar-group)]	AT5G56550.1	oxidative stress 3
Contig2133_s_at	5.32659	7.89935	7.78329	6.90813	2.57276	2.4567	1.58154	BEST BLASTX NR: 10/13/02 NP_190443.1 7e-65 MTN3-like protein; protein id: At3g48740.1, supported by cDNA: gi_13605687, supported by cDNA: gi_16930410, supported	AT3G48740.1	Nodulin MtN3 family protein
HV01H01w_at	5.82848	7.38651	7.2884	7.05286	1.55802	1.45991	1.22438	BEST BLASTX NR: 11/06/02 CAD39350.1 1e-15 OSJNBa0094O15.18 [Oryza sativa (japonica cultivar-group)]
Contig12581_at	7.38249	9.56179	9.43739	9.28349	2.1793	2.0549	1.901	BEST BLASTX NR: 01/29/03 NP_565562.1 5e-08 expressed protein; protein id: At2g24100.1 [Arabidopsis thaliana] gb|AAD03372.2| expressed protein [Arabidopsis thaliana]	AT2G24100.1	unknown protein; BEST Arabidopsis thaliana protein match is: unknown protein (TAIR:AT4G30780.1); Has 101 Blast hits to 101 pro
Contig5707_at	8.23814	9.49588	9.48837	9.45451	1.25774	1.25023	1.21637	BEST BLASTX NR: 10/26/02 AAK31276.1 3e-95 unknown protein [Oryza sativa]	AT2G35680.1	Phosphotyrosine protein phosphatases superfamily protein
EBem10_SQ002_L14_s_at	12.2883	13.5721	13.5191	13.4075	1.2838	1.23079	1.1192	BEST BLASTX NR: <none>	AT5G07740.1	actin binding
EBem09_SQ004_B23_s_at	7.16765	8.56427	8.55085	8.43628	1.39662	1.3832	1.26863	BEST BLASTX NR: <none>
Contig5177_s_at	10.1096	11.4015	11.2275	11.2121	1.29188	1.1179	1.10255	BEST BLASTX NR: 11/06/02 BAC01211.1 2e-63 (AP003270) putative actin [Oryza sativa (japonica cultivar-group)]	AT5G09810.1	actin 7
Contig8517_at	6.42569	8.13829	7.99431	7.95194	1.7126	1.56862	1.52625	BEST BLASTX NR: 11/08/02 CAC39051.1 3e-96 lipase-like protein [Oryza sativa]
Contig7196_at	4.82649	6.06704	5.96215	5.93385	1.24056	1.13567	1.10736	BEST BLASTX NR: 10/28/02 NP_172837.1 2e-078 (NM_101250) unknown protein; protein id: At1g13820.1 [Arabidopsis thaliana]	AT1G13820.1	alpha/beta-Hydrolases superfamily protein
rbaal3p07_s_at	9.04321	10.1928	10.1666	10.1074	1.14958	1.12335	1.06423	BEST BLASTX NR: <none>	AT3G09390.1	metallothionein 2A
Contig15982_at	5.7882	7.10461	7.02462	6.93339	1.31641	1.23641	1.14519	BEST BLASTX NR: 10/13/02 NP_567949.1 1e-31 abscisic acid responsive elements-binding factor(ABF3); protein id: At4g34000.1, supported by cDNA: gi_15451049, supported	AT4G34000.2	abscisic acid responsive elements-binding factor 3
Contig3827_s_at	4.56776	6.31039	6.23117	5.83865	1.74262	1.66341	1.27089	BEST BLASTX NR: 09/30/02 AAL75812.1 e-108 temperature stress-induced lipocalin [Triticum aestivum]	AT5G58070.1	temperature-induced lipocalin
Contig14051_at	5.36404	6.66885	6.45636	6.38492	1.30482	1.09232	1.02088	BEST BLASTX NR: 11/06/02 BAC10118.1 1e-52 putative paramyosin [Oryza sativa (japonica cultivar-group)]
