# Supplementary material for: The dehydration stress of couch grass is associated with its lipid metabolism, the induction of transporters and the re-programming of development coordinated by ABA
Source: BMC Genomics. 2018 May 2;19:317. doi: 10.1186/s12864-018-4700-3 (PMC5930771; doi:10.1186/s12864-018-4700-3)
Supplement: Supplementary file 6 — Table S8. List of all genes within cluster 6. Average log2 transcriptions of individual probe sets under individual treatments are displayed as well as log2 FC of individual treatments against non-treated samples. Manufacturer annotation of individual IDs along with HarvEST annotation of individual AGIs is included. (XLSX 12 kb) [file 12864_2018_4700_MOESM6_ESM.xlsx]

## Sheet: Supplementary Table 8
Table S8: List of all DTGs (18) within cluster 6
DTGs down-regulated by the mild drought stress treatment and remained down-regulated
Affymetrix 22 K Barley1 GeneChip Genome Array probe set ID	average log2 transcription of individual probe sets under individual treatments				Log2 transformed fold change of treated samples against non-treated sample			Microarray manufacturer's (Affymetrix) annotation of individual IDs	A. thaliana locus identifier (AGI) corresponding to individual IDs	HarvEST annotation of individual AGIs
	0 h of stress	2 h of stress	4.5 h of stress	8 h of stress	2 h of stress	4.5 h of stress	8 h of stress
Contig3253_s_at	10.5118	8.55795	9.10748	9.19482	-1.95387	-1.40434	-1.317	BEST BLASTX NR: 10/29/02 BAC16011.1 4e-38 contains EST AU095653(S21808)~similar to Arabidopsis thaliana chromosome5, At5g27760~unknown protein [Oryza sativa	AT5G27760.1	Hypoxia-responsive family protein
Contig4075_at	10.0865	8.61808	8.73216	8.79896	-1.46843	-1.35436	-1.28755	BEST BLASTX NR: 10/27/02 BAB03427.1 2e-99 unnamed protein product [Oryza sativa (japonica cultivar-group)] dbj|BAB07934.1| Oryza sativa NADP-dependent malic enzyme, chloroplast precu	AT1G79750.1	NADP-malic enzyme 4
Contig7061_s_at	7.49633	5.91898	6.09686	6.16058	-1.57735	-1.39947	-1.33575	BEST BLASTX NR: 11/06/02 AAN16323.1 2e-19 (AC104615) putative receptor-like protein kinase [Oryza sativa (japonica cultivar-group)]	AT4G21410.1	cysteine-rich RLK (RECEPTOR-like protein kinase) 29
HV_CEb0017B21r2_at	8.06149	6.09178	6.41198	6.48464	-1.96971	-1.64952	-1.57685	BEST BLASTX NR: 11/04/02 AAK02024.2 1e-20 (AC074283) Putative protein kinase [Oryza sativa]
rbah37c06_s_at	8.18387	6.39298	6.7321	6.85605	-1.79089	-1.45177	-1.32782	BEST BLASTX NR: 11/08/02 P52894 1e-29 ALANINE AMINOTRANSFERASE 2 (GPT) (GLUTAMIC--PYRUVIC TRANSAMINASE 2) (GLUTAMIC--ALANINE TRANSAMINASE 2) (ALAAT-2)
Contig24100_at	5.94528	4.49124	4.5229	4.54563	-1.45404	-1.42238	-1.39964	BEST BLASTX NR: 11/07/02 BAB85919.1 6e-27 auxin response factor 10 [Oryza sativa]	AT4G30080.1	auxin response factor 16
Contig13208_at	7.92537	6.50162	6.78731	6.79373	-1.42375	-1.13805	-1.13163	BEST BLASTX NR: 10/02/02 NP_197051.1 3e-75 putative protein; protein id: At5g15470.1 [Arabidopsis thaliana] pir||T51525 hypothetical protein T20K14_80 - Arabidopsis thaliana
Contig8572_s_at	8.00422	6.52656	6.56577	6.64688	-1.47766	-1.43846	-1.35734	BEST BLASTX NR: 10/02/02 T50858 3e-51 repsonse regulator ZmRR2 [imported] - maize dbj|BAA82873.1| (AB024291) ZmRR2 [Zea mays]	AT5G62920.1	response regulator 6
Contig4756_at	5.97826	3.93486	4.19126	4.33366	-2.0434	-1.787	-1.6446	BEST BLASTX NR: 10/04/02 AAM77678.1 e-134 (AF521190) nonphosphorylating glyceraldehyde-3-phosphate dehydrogenase [Triticum aestivum]	AT2G24270.4	aldehyde dehydrogenase 11A3
Contig10562_at	8.16512	6.38978	6.4468	6.60768	-1.77534	-1.71833	-1.55744	BEST BLASTX NR: 11/07/02 AAD55500.1 3e-66 (AC008148) Unknown protein [Arabidopsis thaliana]
HVSMEa0003J18r2_s_at	7.3099	5.73043	6.09085	6.24578	-1.57947	-1.21905	-1.06412	BEST BLASTX NR: 11/08/02 BAA94239.1 2e-42 unnamed protein product [Oryza sativa (japonica cultivar-group)] dbj|BAB55731.1| OSJNBa0038J17.23 [Oryza sativa (japonica cultivar-group)]	AT5G45910.1	GDSL-like Lipase/Acylhydrolase superfamily protein
rbaal1n16_s_at	7.60154	5.6054	5.97435	6.08349	-1.99614	-1.62719	-1.51805	BEST BLASTX NR: 11/08/02 Q43272 6e-83 NADP-DEPENDENT GLYCERALDEHYDE-3-PHOSPHATE DEHYDROGENASE (NON-PHOSPHORYLATING GLYCERALDEHYDE 3-PHOSPHATE	AT2G24270.4	aldehyde dehydrogenase 11A3
Contig15219_at	5.95194	4.8369	4.84787	4.93795	-1.11504	-1.10407	-1.01398	BEST BLASTX NR: 11/06/02 AAK70909.1 8e-48 (AC087551) putative ethylene responsive factor [Oryza sativa]	AT2G40940.1	ethylene response sensor 1
Contig1748_s_at	5.79652	4.41939	4.47014	4.68928	-1.37713	-1.32637	-1.10724	BEST BLASTX NR: <none>	AT5G11520.1	aspartate aminotransferase 3
Contig8049_at	7.80285	6.20256	6.29546	6.5422	-1.6003	-1.50739	-1.26066	BEST BLASTX NR: 11/08/02 NP_198924.1 6e-85 (NM_123473) putative protein; protein id: At5g41080.1 [Arabidopsis thaliana]	AT5G41080.1	PLC-like phosphodiesterases superfamily protein
Contig7184_at	7.65021	6.23631	6.60331	6.61533	-1.4139	-1.0469	-1.03489	BEST BLASTX NR: 10/13/02 AAD10252.1 e-131 S222 [Triticum aestivum]	AT5G55480.1	SHV3-like 1
Contig3050_at	6.50967	5.26904	5.41318	5.47536	-1.24064	-1.09649	-1.03431	BEST BLASTX NR: 10/13/02 AAM09541.1 2e-41 putative universal stress protein USP1 [Oryza sativa (indica cultivar-group)]	AT2G47710.1	Adenine nucleotide alpha hydrolases-like superfamily protein
rbah44m04_s_at	9.27459	7.48458	7.68799	8.14808	-1.79	-1.58659	-1.12651	BEST BLASTX NR: 10/13/02 NP_568314.1 5e-08 HSP100/ClpB, putative; protein id: At5g15450.1 [Arabidopsis thaliana] pir||T51523 clpB heat shock protein-like - Arabidopsis thaliana	AT5G15450.1	casein lytic proteinase B3
