# Supplementary material for: The dehydration stress of couch grass is associated with its lipid metabolism, the induction of transporters and the re-programming of development coordinated by ABA
Source: BMC Genomics. 2018 May 2;19:317. doi: 10.1186/s12864-018-4700-3 (PMC5930771; doi:10.1186/s12864-018-4700-3)
Supplement: Supplementary file 7 — Table S9. List of all genes within cluster 7. Average log2 transcriptions of individual probe sets under individual treatments are displayed as well as log2 FC of individual treatments against non-treated samples. Manufacturer annotation of individual IDs along with HarvEST annotation of individual AGIs is included. (XLSX 9 kb) [file 12864_2018_4700_MOESM7_ESM.xlsx]

## Sheet: Supplementary Table 9
Table S9: List of all DTGs (3) within cluster 7
DTGs responding positively after the mild drought stress treatment and remained strongly transcribed
Affymetrix 22 K Barley1 GeneChip Genome Array probe set ID	average log2 transcription of individual probe sets under individual treatments				Log2 transformed fold change of treated samples against non-treated sample			Microarray manufacturer's (Affymetrix) annotation of individual IDs	A. thaliana locus identifier (AGI) corresponding to individual IDs	HarvEST annotation of individual AGIs
	0 h of stress	2 h of stress	4.5 h of stress	8 h of stress	2 h of stress	4.5 h of stress	8 h of stress
Contig4025_s_at	5.98411	8.47947	7.21393	7.24281	2.49536	1.22982	1.2587	BEST BLASTX NR: 11/04/02 AAB57688.1 9e-31 (U96045) APS reductase [Arabidopsis thaliana] gb|AAM66987.1| (AY088665) 5'-adenylylphosphosulfate reductase, putative	AT4G04610.1	APS reductase 1
Contig9547_at	6.13042	8.36811	7.95518	7.99341	2.2377	1.82476	1.86299	BEST BLASTX NR: 11/04/02 NP_180251.1 1e-95 putative choline kinase; protein id: At2g26830.1, supported by cDNA: 37620. [Arabidopsis thaliana]	AT2G26830.1	Protein kinase superfamily protein
Contig9036_at	5.74985	7.37807	7.14634	7.2388	1.62822	1.39649	1.48894	BEST BLASTX NR: 11/08/02 AAK84476.1 5e-22 (AF275345) unknown [Lycopersicon esculentum]	AT4G38060.2	unknown protein; BEST Arabidopsis thaliana protein match is: unknown protein (TAIR:AT5G65480.1); Has 35333 Blast hits to 34131
