# Supplementary material for: The dehydration stress of couch grass is associated with its lipid metabolism, the induction of transporters and the re-programming of development coordinated by ABA
Source: BMC Genomics. 2018 May 2;19:317. doi: 10.1186/s12864-018-4700-3 (PMC5930771; doi:10.1186/s12864-018-4700-3)
Supplement: Supplementary file 8 — Table S10. List of all genes within cluster 8. Average log2 transcriptions of individual probe sets under individual treatments are displayed as well as log2 FC of individual treatments against non-treated samples. Manufacturer annotation of individual IDs along with HarvEST annotation of individual AGIs is included. (XLSX 13 kb) [file 12864_2018_4700_MOESM8_ESM.xlsx]

## Sheet: Supplementary Table 10
Table S10: List of all DTGs (24) within cluster 8
DTGs down-regulated by the mild drought stress treatment and remained down-regulated
Affymetrix 22 K Barley1 GeneChip Genome Array probe set ID	average log2 transcription of individual probe sets under individual treatments				Log2 transformed fold change of treated samples against non-treated sample			Microarray manufacturer's (Affymetrix) annotation of individual IDs	A. thaliana locus identifier (AGI) corresponding to individual IDs	HarvEST annotation of individual AGIs
	0 h of stress	2 h of stress	4.5 h of stress	8 h of stress	2 h of stress	4.5 h of stress	8 h of stress
Contig689_s_at	7.79358	5.55065	5.03123	5.17452	-2.24293	-2.76236	-2.61907	BEST BLASTX NR: 01/29/03 AAL50571.1 1e-69 sucrose synthase 1 [Bambusa oldhamii]
HK06N02r_s_at	6.94552	5.42056	5.28549	5.38678	-1.52496	-1.66003	-1.55875	BEST BLASTX NR: 11/08/02 AAK82443.1 1e-07 (AC091247) unknown protein [Oryza sativa] gb|AAL79748.1|AC096687_12 (AC096687) unknown protein [Oryza sativa]	AT1G19530.1	unknown protein; FUNCTIONS IN: molecular_function unknown; INVOLVED IN: N-terminal protein myristoylation, anaerobic respiration
Contig19172_at	6.21603	4.43933	4.21462	4.26586	-1.7767	-2.00142	-1.95018	BEST BLASTX NR: 11/07/02 AAN16323.1 .015 (AC104615) putative receptor-like protein kinase [Oryza sativa (japonica cultivar-group)]
rbaal1k11_s_at	8.54986	7.43495	7.34402	7.39668	-1.11491	-1.20584	-1.15319	BEST BLASTX NR: 11/08/02 P13729 .002 Salivary glue protein SGS-3 precursor pir||S01358 salivary glue protein sgs-3 precursor - fruit fly (Drosophila	AT5G03380.1	Heavy metal transport/detoxification superfamily protein
Contig7617_at	7.91134	6.39319	6.07513	6.19897	-1.51815	-1.83621	-1.71237	BEST BLASTX NR: 10/13/02 NP_171993.1 1e-66 (NM_100379) unkown protein; protein id: At1g05000.1 [Arabidopsis thaliana]	AT1G05000.1	Phosphotyrosine protein phosphatases superfamily protein
Contig3058_at	9.28848	8.16153	8.0126	8.102	-1.12695	-1.27588	-1.18647	BEST BLASTX NR: 11/04/02 BAB08818.1 4e-14 contains similarity to ATFP3~gene_id:MLE2.16 [Arabidopsis thaliana]	AT5G03380.1	Heavy metal transport/detoxification superfamily protein
Contig12699_at	7.37073	5.6087	5.28127	5.287	-1.76202	-2.08945	-2.08372	BEST BLASTX NR: 10/13/02 NP_566567.1 .002 (NM_112586) bHLH protein; protein id: At3g17100.1, supported by cDNA: gi_15010765, supported by cDNA: gi_16323263	AT3G17100.2	sequence-specific DNA binding transcription factors
Contig24896_at	8.49069	7.45912	7.2566	7.4401	-1.03157	-1.23409	-1.05059	BEST BLASTX NR: 11/08/02 CAD45180.1 1e-37 putative mitogen-activated protein kinase kinase [Oryza sativa]	AT4G29810.2	MAP kinase kinase 2
HVSMEg0009N05r2_s_at	7.91086	6.6642	6.43754	6.45053	-1.24666	-1.47332	-1.46033	BEST BLASTX NR: <none>	AT5G44730.1	Haloacid dehalogenase-like hydrolase (HAD) superfamily protein
Contig5656_at	7.24365	5.6125	4.54176	4.56965	-1.63114	-2.70189	-2.67399	BEST BLASTX NR: 11/06/02 NP_178122.1 2e-70 (NM_106654) adenine phosphoribosyltransferase; protein id: At1g80050.1 [Arabidopsis thaliana]	AT1G80050.1	adenine phosphoribosyl transferase 2
HVSMEb0012G11r2_s_at	7.75319	6.63419	6.57258	6.61407	-1.11899	-1.1806	-1.13911	BEST BLASTX NR: 11/08/02 BAB83614.1 3e-08 (AB073166) extensin-like protein [Arabidopsis thaliana]	AT4G06744.1	Leucine-rich repeat (LRR) family protein
Contig7823_at	9.06976	7.6986	7.21576	7.23092	-1.37116	-1.854	-1.83884	BEST BLASTX NR: <none>	AT5G19090.1	Heavy metal transport/detoxification superfamily protein
Contig9758_s_at	8.36996	7.07329	6.6349	6.69442	-1.29666	-1.73506	-1.67553	BEST BLASTX NR: <none>	AT4G18670.1	Leucine-rich repeat (LRR) family protein
Contig3668_at	4.88226	3.27128	3.0867	3.23066	-1.61098	-1.79555	-1.6516	BEST BLASTX NR: 10/02/02 CAB87814.1 1e-33 ice recrystallisation inhibition protein [Lolium perenne]	AT1G17250.1	receptor like protein 3
Contig3392_at	5.54179	4.16307	3.69773	3.82666	-1.37872	-1.84407	-1.71514	BEST BLASTX NR: 10/29/02 T06184 e-130 sucrose--fructan 6-fructosyltransferase (EC 2.4.1.-) large chain - barley	AT1G12240.1	Glycosyl hydrolases family 32 protein
Contig12953_at	6.53681	5.38379	5.13229	5.34014	-1.15302	-1.40452	-1.19667	BEST BLASTX NR: 11/08/02 NP_188323.1 2e-55 RNA Polymerase II subunit 14.5 kD, putative; protein id: At3g16980.1 [Arabidopsis thaliana]	AT4G16265.1	RNA polymerases M/15 Kd subunit
HVSMEf0021A05r2_at	6.82916	5.71086	5.52685	5.60731	-1.11831	-1.30231	-1.22185	BEST BLASTX NR: 11/08/02 AAM08539.1 3e-22 (AC079935) Putative helix-loop-helix DNA-binding protein [Oryza sativa] [Oryza sativa (japonica cultivar-group)]	AT1G72210.1	basic helix-loop-helix (bHLH) DNA-binding superfamily protein
Contig5401_s_at	7.50392	6.38745	6.32187	6.37969	-1.11647	-1.18205	-1.12423	BEST BLASTX NR: 10/28/02 Q42840 e-110 Coproporphyrinogen III oxidase, chloroplast precursor (Coproporphyrinogenase) (Coprogen oxidase)	AT1G03475.1	Coproporphyrinogen III oxidase
Contig16873_at	6.75665	5.59709	5.44061	5.59559	-1.15956	-1.31604	-1.16106	BEST BLASTX NR: 11/06/02 AAD39639.1 e-111 (AC007591) Similar to gb|AF099053 phosphatidylserine synthase-2 from Mus musculus. EST gb|N96271 comes from this gene.	AT1G15110.1	phosphatidyl serine synthase family protein
Contig17468_at	8.21032	6.8947	6.64257	6.65337	-1.31561	-1.56774	-1.55695	BEST BLASTX NR: 10/13/02 NP_198322.1 1e-63 putative protein; protein id: At5g33370.1, supported by cDNA: 34612. [Arabidopsis thaliana]	AT5G33370.1	GDSL-like Lipase/Acylhydrolase superfamily protein
Contig19392_at	6.49253	5.41273	5.35089	5.35959	-1.0798	-1.14165	-1.13294	BEST BLASTX NR: 11/04/02 AAG13663.1 2e-33 (AF263457) SCARECROW [Zea mays]	AT3G54220.1	GRAS family transcription factor
rbags25e03_at	7.1798	6.17622	5.66454	5.7371	-1.00358	-1.51526	-1.44269	BEST BLASTX NR: <none>
Contig2265_at	5.84295	4.3781	4.05304	4.3439	-1.46486	-1.78992	-1.49905	BEST BLASTX NR: 11/06/02 T50764 8e-78 adhesion of calyx edges protein ACE [imported] - Arabidopsis thaliana	AT1G72970.1	Glucose-methanol-choline (GMC) oxidoreductase family protein
HA15K23r_s_at	5.557	4.4188	4.1445	4.35168	-1.1382	-1.4125	-1.20532	BEST BLASTX NR: <none>	AT1G04250.1	AUX/IAA transcriptional regulator family protein
