# Supplementary material for: The dehydration stress of couch grass is associated with its lipid metabolism, the induction of transporters and the re-programming of development coordinated by ABA
Source: BMC Genomics. 2018 May 2;19:317. doi: 10.1186/s12864-018-4700-3 (PMC5930771; doi:10.1186/s12864-018-4700-3)
Supplement: Supplementary file 9 — Table S11. List of all genes within cluster 9. Average log2 transcriptions of individual probe sets under individual treatments are displayed as well as log2 FC of individual treatments against non-treated samples. Manufacturer annotation of individual IDs along with HarvEST annotation of individual AGIs is included. (XLSX 10 kb) [file 12864_2018_4700_MOESM9_ESM.xlsx]

## Sheet: Supplementary Table 11
Table S11: List of all DTGs (5) within cluster 9
DTGs down-regulated by the mild drought stress treatment and remained down-regulated
Affymetrix 22 K Barley1 GeneChip Genome Array probe set ID	average log2 transcription of individual probe sets under individual treatments				Log2 transformed fold change of treated samples against non-treated sample			Microarray manufacturer's (Affymetrix) annotation of individual IDs	A. thaliana locus identifier (AGI) corresponding to individual IDs	HarvEST annotation of individual AGIs
	0 h of stress	2 h of stress	4.5 h of stress	8 h of stress	2 h of stress	4.5 h of stress	8 h of stress
Contig1899_at	7.8767	6.38692	6.38092	6.51204	-1.48979	-1.49578	-1.36466	BEST BLASTX NR: 11/07/02 BAC07121.1 2e-60 putative pectin acetylesterase precursor [Oryza sativa (japonica cultivar-group)]	AT1G57590.1	Pectinacetylesterase family protein
HM10P11r_s_at	8.10716	6.8176	6.80996	6.8445	-1.28956	-1.2972	-1.26266	BEST BLASTX NR: <none>	AT5G28150.1	Plant protein of unknown function (DUF868)
Contig6537_at	7.00733	5.82795	5.79906	5.87678	-1.17938	-1.20827	-1.13055	BEST BLASTX NR: 11/06/02 NP_566070.1 7e-10 (NM_130196) arabinogalactan-protein (AGP16); protein id: At2g46330.1, supported by cDNA: gi_10880508, supported	AT3G61640.1	arabinogalactan protein 20
HV09H13u_at	5.1619	3.55616	3.48847	3.70424	-1.60574	-1.67343	-1.45766	BEST BLASTX NR: <none>	AT2G06200.1	growth-regulating factor 6
Contig7268_s_at	8.2506	6.85586	6.60855	6.8721	-1.39475	-1.64206	-1.3785	BEST BLASTX NR: 10/13/02 CAB96425.1 2e-96 (AJ250987) OCL5 protein [Zea mays]	AT4G21750.2	Homeobox-leucine zipper family protein / lipid-binding START domain-containing protein
