# Supplementary material for: The dehydration stress of couch grass is associated with its lipid metabolism, the induction of transporters and the re-programming of development coordinated by ABA
Source: BMC Genomics. 2018 May 2;19:317. doi: 10.1186/s12864-018-4700-3 (PMC5930771; doi:10.1186/s12864-018-4700-3)
Supplement: Supplementary file 10 — Table S12. List of all genes within cluster 10. Average log2 transcriptions of individual probe sets under individual treatments are displayed as well as log2 FC of individual treatments against non-treated samples. Manufacturer annotation of individual IDs along with HarvEST annotation of individual AGIs is included. (XLSX 9 kb) [file 12864_2018_4700_MOESM10_ESM.xlsx]

## Sheet: Supplementary Table 12
Table S12: List of all DTGs (2) within cluster 10
DTGs with increased expresssion immediately after mild drought and then after exposition to severe drought
Affymetrix 22 K Barley1 GeneChip Genome Array probe set ID	average log2 transcription of individual probe sets under individual treatments				Log2 transformed fold change of treated samples against non-treated sample			Microarray manufacturer's (Affymetrix) annotation of individual IDs	A. thaliana locus identifier (AGI) corresponding to individual IDs	HarvEST annotation of individual AGIs
	0 h of stress	2 h of stress	4.5 h of stress	8 h of stress	2 h of stress	4.5 h of stress	8 h of stress
HS07G10u_s_at	8.52634	9.92865	9.88082	10.0894	1.40231	1.35448	1.5631	BEST BLASTX NR: <none>
Contig9808_at	8.08564	9.20588	9.17353	9.40431	1.12024	1.08789	1.31867	BEST BLASTX NR: 11/08/02 Q9ARD5 2e-17 Low-temperature induced protein lt101.2 emb|CAC37082.1| (AJ310995) putative membrane protein [Hordeum vulgare subsp.	AT2G38905.1	Low temperature and salt responsive protein family
