# Supplementary material for: The dehydration stress of couch grass is associated with its lipid metabolism, the induction of transporters and the re-programming of development coordinated by ABA
Source: BMC Genomics. 2018 May 2;19:317. doi: 10.1186/s12864-018-4700-3 (PMC5930771; doi:10.1186/s12864-018-4700-3)
Supplement: Supplementary file 11 — Table S13. List of all DTGs (810) specific to Couch Grass treated samples. Log2 FC of individual treatments against non-treated samples are displayed along with. Manufacturer annotation of individual IDs and HarvEST annotation of individual AGIs. (XLSX 122 kb) [file 12864_2018_4700_MOESM11_ESM.xlsx]

## Sheet: Supplementary Table 13
Table S13: List of all DTGs (810) specific to Couch Grass treated samples
Affymetrix 22 K Barley1 GeneChip Genome Array probe set ID.	Log2 transformed fold change of treated samples against controls			Microarray manufacturer's (Affymetrix) annotation of individual Ids	A. thaliana locus identifier (AGI) corresponding to individual IDs	HarvEST annotation of individual AGIs
	2 h of stress	4.5 h of stress	8 h of stress
HT11N18r_s_at	5.19536	5.60937	5.7737	BEST BLASTX NR: 10/26/02 T04351 1e-09 viviparous-14 protein - maize gb|AAB62181.1| (U95953) viviparous-14 [Zea mays]	AT1G78390.1	nine-cis-epoxycarotenoid dioxygenase 9
Contig11522_at	4.72709	4.87736	4.57877	BEST BLASTX NR: 10/27/02 AAG60205.1 1e-98 putative chloroplast-targeted beta-amylase [Oryza sativa]	AT4G17090.1	chloroplast beta-amylase
Contig11160_at	3.50263	3.65518	3.44869	BEST BLASTX NR: 11/08/02 AAM78094.1 2e-57 (AY125502) AT5g47240/MQL5_10 [Arabidopsis thaliana] gb|AAN18132.1| (BT000563) At5g47240/MQL5_10 [Arabidopsis thaliana]	AT5G47240.1	nudix hydrolase homolog 8
Contig20968_at	2.28788	2.59672	2.55515	BEST BLASTX NR: 11/06/02 NP_172963.2 1e-67 (NM_101379) putative phosphatidylserine synthase; protein id: At1g15110.1, supported by cDNA: gi_19698980 [Arabidopsis	AT1G15110.1	phosphatidyl serine synthase family protein
rbaal1f12_s_at	2.44002	2.44898	2.35083	BEST BLASTX NR: <none>	AT4G38060.2	unknown protein; BEST Arabidopsis thaliana protein match is: unknown protein (TAIR:AT5G65480.1); Has 35333 Blast hits to 34131
Contig8172_at	2.03023	1.80753	1.64809	BEST BLASTX NR: 11/08/02 AAM19707.1 8e-16 putative RING zinc finger protein-like protein [Thellungiella halophila]
Contig1225_s_at	2.23672	1.98659	1.72783	BEST BLASTX NR: 11/06/02 CAA54233.1 1e-61 transmembrane protein [Hordeum vulgare subsp. vulgare]	AT4G23400.1	plasma membrane intrinsic protein 1;5
Contig17818_at	2.30003	2.44756	2.33028	BEST BLASTX NR: 11/06/02 NP_198854.1 6e-48 (NM_123402) receptor-like protein kinase; protein id: At5g40380.1 [Arabidopsis thaliana]	AT5G40380.1	cysteine-rich RLK (RECEPTOR-like protein kinase) 42
Contig4954_s_at	2.02858	2.19328	2.32703	BEST BLASTX NR: 11/06/02 AAL83638.1 7e-05 putative sugar-starvation induced protein [Oryza sativa (japonica cultivar-group)]	AT2G32150.1	Haloacid dehalogenase-like hydrolase (HAD) superfamily protein
Contig12868_at	2.03568	2.85727	2.94648	BEST BLASTX NR: 11/06/02 AAK52123.1 8e-30 (AC079936) Hypothetical protein [Oryza sativa]
Contig4278_at	-2.2547	-2.42135	-2.64252	BEST BLASTX NR: 10/27/02 AAC67587.1 2e-95 pyrophosphate-dependent phosphofructokinase alpha subunit [Citrus x paradisi]	AT1G76550.1	Phosphofructokinase family protein
Contig4955_s_at	2.44274	2.82427	2.87189	BEST BLASTX NR: 10/29/02 AAL83638.1 3e-60 putative sugar-starvation induced protein [Oryza sativa (japonica cultivar-group)]	AT2G32150.1	Haloacid dehalogenase-like hydrolase (HAD) superfamily protein
Contig8001_at	1.7836	2.46668	2.83088	BEST BLASTX NR: 10/02/02 BAB19353.1 2e-82 (AP003044) hypothetical protein [Oryza sativa (japonica cultivar-group)]	AT3G30390.2	Transmembrane amino acid transporter family protein
Contig4025_s_at	2.49536	1.22982	1.2587	BEST BLASTX NR: 11/04/02 AAB57688.1 9e-31 (U96045) APS reductase [Arabidopsis thaliana] gb|AAM66987.1| (AY088665) 5'-adenylylphosphosulfate reductase, putative	AT4G04610.1	APS reductase 1
Contig6198_at	-2.56355	-2.93763	-3.02404	BEST BLASTX NR: 11/08/02 NP_178317.1 1e-05 (NM_126269) putative C2H2-type zinc finger protein; protein id: At2g02080.1 [Arabidopsis thaliana]	AT2G02070.1	indeterminate(ID)-domain 5
Contig6274_at	-2.30354	-2.4229	-2.5693	BEST BLASTX NR: 11/04/02 BAB55499.1 e-125 (AP002972) putatative pyrophosphate--fructose-6-phosphate1 phosphotransferase [Oryza sativa (japonica	AT4G26270.1	phosphofructokinase 3
Contig21234_at	1.65832	1.66291	1.70701	BEST BLASTX NR: 11/04/02 BAA96628.1 1e-38 unnamed protein product [Oryza sativa (japonica cultivar-group)]	AT3G17510.1	CBL-interacting protein kinase 1
HVSMEa0009F12r2_s_at	-2.21853	-2.26714	-2.3629	BEST BLASTX NR: 11/08/02 Q41140 8e-38 Pyrophosphate--fructose 6-phosphate 1-phosphotransferase alpha subunit (PFP) (6-phosphofructokinase, pyrophosphate	AT1G76550.1	Phosphofructokinase family protein
Contig3181_at	1.98213	2.14694	1.94019	BEST BLASTX NR: 11/08/02 CAD40863.1 e-134 OSJNBa0064H22.8 [Oryza sativa (japonica cultivar-group)]	AT5G67030.1	zeaxanthin epoxidase (ZEP) (ABA1)
rbags1d02_at	2.06085	2.32981	2.3733	BEST BLASTX NR: 10/02/02 CAA69976.1 4e-04 MtN3 [Medicago truncatula]	AT3G14770.1	Nodulin MtN3 family protein
Contig689_s_at	-2.24293	-2.76236	-2.61907	BEST BLASTX NR: 01/29/03 AAL50571.1 1e-69 sucrose synthase 1 [Bambusa oldhamii]
HG01O06u_s_at	2.91184	1.8564	1.42522	BEST BLASTX NR: 11/06/02 Q41048 8e-27 Oxygen-evolving enhancer protein 3-1, chloroplast precursor (OEE3) (16 kDa subunit of oxygen evolving system of photosystem	AT4G21280.1	photosystem II subunit QA
HVSMEn0019D12r2_s_at	-1.72175	-2.08185	-2.34126	BEST BLASTX NR: 11/04/02 BAA94257.1 2e-10 endo-1,4-beta-glucanase Cel1 [Hordeum vulgare subsp. vulgare]	AT5G49720.1	glycosyl hydrolase 9A1
Contig13385_s_at	2.45968	2.15566	1.85492	BEST BLASTX NR: 11/04/02 BAC16195.1 1e-10 (AP005486) hypothetical protein~similar to Oryza sativa chromosome 3,OSJNBa0002J24.5 [Oryza sativa (japonica	AT5G43150.1	unknown protein; FUNCTIONS IN: molecular_function unknown; INVOLVED IN: biological_process unknown; LOCATED IN: mitochondrion;
HM07L17r_at	1.94999	2.39524	2.38631	BEST BLASTX NR: <none>
Contig7221_s_at	-2.16064	-3.15737	-3.23585	BEST BLASTX NR: 11/08/02 CAB87814.1 8e-33 ice recrystallisation inhibition protein [Lolium perenne]	AT5G53890.1	phytosylfokine-alpha receptor 2
Contig9547_at	2.2377	1.82476	1.86299	BEST BLASTX NR: 11/04/02 NP_180251.1 1e-95 putative choline kinase; protein id: At2g26830.1, supported by cDNA: 37620. [Arabidopsis thaliana]	AT2G26830.1	Protein kinase superfamily protein
Contig6902_at	1.47506	0.323177	-0.0364491	BEST BLASTX NR: 11/08/02 P20144 1e-11 WOUND-INDUCED PROTEIN 1 pir||JQ0398 wun1 protein - potato	AT5G01740.1	Nuclear transport factor 2 (NTF2) family protein
HW09I11u_s_at	1.80119	1.46741	1.2061	BEST BLASTX NR: <none>	AT4G23400.1	plasma membrane intrinsic protein 1;5
Contig393_at	-2.23255	-2.81487	-3.1063	BEST BLASTX NR: 11/07/02 A61024 e-132 alcohol dehydrogenase (EC 1.1.1.1) - wheat (cv. Millewa)	AT1G77120.1	alcohol dehydrogenase 1
Contig558_s_at	1.96551	2.00804	1.89092	BEST BLASTX NR: <none>	AT5G07740.1	actin binding
Contig9036_at	1.62822	1.39648	1.48894	BEST BLASTX NR: 11/08/02 AAK84476.1 5e-22 (AF275345) unknown [Lycopersicon esculentum]	AT4G38060.2	unknown protein; BEST Arabidopsis thaliana protein match is: unknown protein (TAIR:AT5G65480.1); Has 35333 Blast hits to 34131
Contig7451_at	1.42213	1.52348	1.57365	BEST BLASTX NR: 11/06/02 AAF91350.1 4e-80 calcium/proton exchanger CAX1-like protein [Zea mays]	AT3G51860.1	cation exchanger 3
Contig6256_s_at	1.93249	2.43457	2.74346	BEST BLASTX NR: 10/02/02 BAA96628.1 7e-26 unnamed protein product [Oryza sativa (japonica cultivar-group)]	AT3G17510.1	CBL-interacting protein kinase 1
Contig3253_s_at	-1.95387	-1.40434	-1.317	BEST BLASTX NR: 10/29/02 BAC16011.1 4e-38 contains EST AU095653(S21808)~similar to Arabidopsis thaliana chromosome5, At5g27760~unknown protein [Oryza sativa	AT5G27760.1	Hypoxia-responsive family protein
Contig4147_at	-1.57673	-2.27151	-2.46641	BEST BLASTX NR: 10/02/02 BAA94257.1 e-135 endo-1,4-beta-glucanase Cel1 [Hordeum vulgare subsp. vulgare]	AT5G49720.1	glycosyl hydrolase 9A1
rbaal38l09_s_at	-1.76361	-2.12925	-2.39933	BEST BLASTX NR: <none>	AT1G01060.4	Homeodomain-like superfamily protein
Contig11098_at	1.91489	2.10194	2.27945	BEST BLASTX NR: 01/29/03 AAN64996.1 6e-25 Putative NAM (no apical meristem) protein [Oryza sativa (japonica cultivar-group)]
rbah19o01_s_at	1.57442	0.9842	0.349032	BEST BLASTX NR: 11/07/02 NP_568919.1 1e-15 pseudo-response regulator - like; protein id: At5g60100.1, supported by cDNA: gi_10281007 [Arabidopsis thaliana]	AT5G24470.1	pseudo-response regulator 5
Contig4075_at	-1.46843	-1.35436	-1.28755	BEST BLASTX NR: 10/27/02 BAB03427.1 2e-99 unnamed protein product [Oryza sativa (japonica cultivar-group)] dbj|BAB07934.1| Oryza sativa NADP-dependent malic enzyme, chloroplast precu	AT1G79750.1	NADP-malic enzyme 4
Contig10112_at	-1.8612	-2.10529	-2.24792	BEST BLASTX NR: 10/29/02 AAM08542.1 4e-34 (AC079935) Putative homeodomain leucine zipper protein [Oryza sativa] [Oryza sativa (japonica cultivar-group)]	AT4G40060.1	homeobox protein 16
Contig7061_s_at	-1.57735	-1.39947	-1.33575	BEST BLASTX NR: 11/06/02 AAN16323.1 2e-19 (AC104615) putative receptor-like protein kinase [Oryza sativa (japonica cultivar-group)]	AT4G21410.1	cysteine-rich RLK (RECEPTOR-like protein kinase) 29
Contig12958_at	1.73866	1.5465	1.42352	BEST BLASTX NR: 11/06/02 NP_566728.1 1e-61 expressed protein; protein id: At3g23400.1, supported by cDNA: 29542. [Arabidopsis thaliana]	AT3G23400.1	Plastid-lipid associated protein PAP / fibrillin family protein
Contig8090_at	-1.33401	-1.12538	-1.25952	BEST BLASTX NR: 10/28/02 NP_188308.1 1e-075 (NM_112559) polygalacturonase, putative; protein id: At3g16850.1, supported by cDNA: 17203., supported by cDNA:	AT3G16850.1	Pectin lyase-like superfamily protein
Contig10874_at	2.43291	2.38062	2.26358	BEST BLASTX NR: 11/07/02 BAB55503.1 5e-25 P0638D12.11 [Oryza sativa (japonica cultivar-group)]	AT5G56550.1	oxidative stress 3
Contig2297_at	1.51868	1.79277	1.9477	BEST BLASTX NR: 11/06/02 NP_197812.1 2e-92 ubiquitin; protein id: At5g24240.1 [Arabidopsis thaliana] dbj|BAB10389.1| ubiquitin [Arabidopsis thaliana]	AT2G46500.2	phosphoinositide 4-kinase gamma 4
Contig5228_s_at	1.33878	1.88513	2.00063	BEST BLASTX NR: 11/06/02 CAB61889.1 e-114 (AJ251330) MAPK4 protein [Oryza sativa]	AT1G10210.2	mitogen-activated protein kinase 1
HC111F03_T3_at	2.78191	4.61518	4.95206	BEST BLASTX NR: <none>
Contig5247_at	1.46956	1.84244	1.70045	BEST BLASTX NR: 10/13/02 AAL08497.2 e-134 gigantea-like protein [Hordeum vulgare]	AT1G22770.1	gigantea protein (GI)
HW08O18u_s_at	-2.14378	-2.15082	-2.26769	BEST BLASTX NR: <none>	AT5G54960.1	pyruvate decarboxylase-2
Contig10709_at	-2.09684	-1.65601	-1.78489	BEST BLASTX NR: 11/06/02 BAA90806.1 5e-44 ESTs C26000(C11448),AU082130(C11448) correspond to a region of the predicted gene.~Similar to mRNA for zinc-finger protein	AT3G63530.2	RING/U-box superfamily protein
Contig6165_at	-1.81476	-1.92871	-2.3474	BEST BLASTX NR: 11/07/02 NP_194519.1 5e-18 putative protein; protein id: At4g27900.1, supported by cDNA: 41557., supported by cDNA: gi_17064785, supported by
Contig12964_at	1.35394	1.43798	1.44804	BEST BLASTX NR: 10/27/02 P25209 3e-55 CCAAT-binding transcription factor subunit A (CBF-A) (NF-Y protein chain B) (NF-YB) (CAAT-box DNA binding protein subunit	AT2G38880.5	nuclear factor Y, subunit B1
Contig16608_at	-1.46143	-1.76586	-1.92454	BEST BLASTX NR: <none>
Contig19172_at	-1.7767	-2.00142	-1.95018	BEST BLASTX NR: 11/07/02 AAN16323.1 .015 (AC104615) putative receptor-like protein kinase [Oryza sativa (japonica cultivar-group)]
Contig11720_at	1.62085	1.69938	1.57342	BEST BLASTX NR: 10/29/02 BAB89568.1 2e-41 (AP003251) putative protein phosphatase 2C [Oryza sativa (japonica cultivar-group)]	AT3G11410.1	protein phosphatase 2CA
Contig18487_at	1.53997	1.94707	1.69005	BEST BLASTX NR: 11/07/02 CAD22530.1 1e-79 (AJ430047) 1-deoxy-D-xylulose 5-phosphate synthase 1 [Medicago truncatula]
Contig11751_at	1.42716	1.79578	1.92302	BEST BLASTX NR: 11/08/02 CAD48128.1 9e-41 farnesylated protein 1 [Hordeum vulgare subsp. spontaneum]	AT5G66110.1	Heavy metal transport/detoxification superfamily protein
Contig12040_at	1.95487	2.35835	2.54161	BEST BLASTX NR: 11/08/02 AAL77132.1 2e-64 Putative calcium-binding protein [Oryza sativa]	AT4G38810.2	Calcium-binding EF-hand family protein
Contig7833_at	-1.7018	-1.91887	-2.05187	BEST BLASTX NR: 10/13/02 BAB62638.1 8e-83 (AP003610) hypothetical protein~similar to Arabidopsis thaliana chromosome 5, T19L5_60 [Oryza sativa (japonica	AT5G13100.1	unknown protein; Has 1807 Blast hits to 1807 proteins in 277 species: Archae - 0; Bacteria - 0; Metazoa - 736; Fungi - 347; Plan
Contig19870_at	1.52734	1.66147	1.71047	BEST BLASTX NR: 11/06/02 NP_176901.1 3e-28 (NM_105401) unknown protein; protein id: At1g67330.1 [Arabidopsis thaliana]	AT1G27930.1	Protein of unknown function (DUF579)
Contig2470_s_at	1.58798	1.6349	1.56617	BEST BLASTX NR: <none>	AT3G15210.1	ethylene responsive element binding factor 4
Contig7628_at	1.37793	1.70914	1.82651	BEST BLASTX NR: 11/08/02 AAK31280.1 1e-79 putative Myb-related protein [Oryza sativa]	AT5G47390.1	myb-like transcription factor family protein
Contig651_at	-1.38169	-1.20371	-1.23061	BEST BLASTX NR: 11/08/02 S65675 e-126 aspartate transaminase (EC 2.6.1.1) - proso millet dbj|BAA08106.1| plastidic aspartate aminotransferase [Panicum miliaceum]
Contig6130_at	1.3975	1.5106	1.6014	BEST BLASTX NR: 10/29/02 NP_567808.1 3e-41 (NM_118982) protein phosphatase 2C (PP2C); protein id: At4g28400.1, supported by cDNA: gi_16604584, supported by cDNA:	AT4G28400.1	Protein phosphatase 2C family protein
Contig9908_at	1.21909	1.70915	1.7523	BEST BLASTX NR: 10/26/02 BAB56058.1 e-109 P0665A11.3 [Oryza sativa (japonica cultivar-group)] dbj|BAC03308.1| B1143G03.11 [Oryza sativa (japonica cultivar-group)]	AT4G14990.1	Topoisomerase II-associated protein PAT1
rbags17a19_s_at	1.41434	1.41495	1.40943	BEST BLASTX NR: <none>	AT5G63190.2	MA3 domain-containing protein
Contig8596_at	1.40159	1.71601	1.77339	BEST BLASTX NR: <none>
Contig6854_at	1.68894	2.05547	2.12451	BEST BLASTX NR: 11/08/02 CAC03581.1 e-125 putative 1-deoxy-D-xylulose 5-phosphate reductoisomerase [Zea mays]	AT5G62790.1	1-deoxy-D-xylulose 5-phosphate reductoisomerase
Contig5707_at	1.25774	1.25023	1.21637	BEST BLASTX NR: 10/26/02 AAK31276.1 3e-95 unknown protein [Oryza sativa]	AT2G35680.1	Phosphotyrosine protein phosphatases superfamily protein
Contig9789_s_at	1.17317	1.92882	1.88806	BEST BLASTX NR: 11/06/02 NP_567950.1 2e-83 (NM_119564) putative protein; protein id: At4g34030.1, supported by cDNA: gi_14423377, supported by cDNA: gi_7021221	AT4G34030.1	3-methylcrotonyl-CoA carboxylase
Contig5484_at	1.4389	2.09432	2.13847	BEST BLASTX NR: 11/08/02 NP_196884.1 4e-79 putative protein; protein id: At5g13800.1, supported by cDNA: gi_15912216, supported by cDNA: gi_17979480 [Arabidopsis	AT5G13800.1	pheophytinase
rbah37c06_s_at	-1.79089	-1.45178	-1.32782	BEST BLASTX NR: 11/08/02 P52894 1e-29 ALANINE AMINOTRANSFERASE 2 (GPT) (GLUTAMIC--PYRUVIC TRANSAMINASE 2) (GLUTAMIC--ALANINE TRANSAMINASE 2) (ALAAT-2)
HVSMEc0006M13r2_s_at	1.66287	1.94831	1.73777	BEST BLASTX NR: <none>	AT5G67030.1	zeaxanthin epoxidase (ZEP) (ABA1)
Contig24100_at	-1.45403	-1.42238	-1.39964	BEST BLASTX NR: 11/07/02 BAB85919.1 6e-27 auxin response factor 10 [Oryza sativa]	AT4G30080.1	auxin response factor 16
Contig6235_s_at	1.3452	1.49474	1.53002	BEST BLASTX NR: 11/06/02 BAA89800.1 6e-06 (AB028185) OsNAC6 protein [Oryza sativa] gb|AAK17067.1| (AF254558) NAC6 [Oryza sativa] [Oryza sativa (japonica	AT1G01720.1	NAC (No Apical Meristem) domain transcriptional regulator superfamily protein
Contig13988_at	-1.66911	-1.38887	-1.46729	BEST BLASTX NR: 10/02/02 BAA92920.1 1e-74 unnamed protein product [Oryza sativa (japonica cultivar-group)]	AT4G24020.1	NIN like protein 7
Contig7331_at	-1.43146	-0.627879	-0.516443	BEST BLASTX NR: 10/27/02 BAB63819.1 e-118 (AP003611) putative uricase [Oryza sativa (japonica cultivar-group)]	AT2G26230.1	uricase / urate oxidase / nodulin 35, putative
Contig6164_s_at	-1.52118	-1.71554	-1.73176	BEST BLASTX NR: 10/29/02 NP_194519.1 8e-28 putative protein; protein id: At4g27900.1, supported by cDNA: 41557., supported by cDNA: gi_17064785, supported by	AT5G53420.1	CCT motif family protein
Contig8940_s_at	1.31412	1.41668	1.53056	BEST BLASTX NR: 11/06/02 BAB84490.1 3e-22 (AP004194) contains EST AU162644(S20225)~unknown protein [Oryza sativa (japonica cultivar-group)]	AT1G28480.1	Thioredoxin superfamily protein
Contig2191_at	1.43002	0.933681	0.696959	BEST BLASTX NR: 10/04/02 AAL40895.1 e-139 phosphoethanolamine methyltransferase [Triticum aestivum]	AT1G48600.1	S-adenosyl-L-methionine-dependent methyltransferases superfamily protein
Contig4942_at	1.46347	2.46481	2.89637	BEST BLASTX NR: 10/13/02 NP_568750.1 3e-80 (NM_124486) ATP-dependent Clp protease ATP-binding subunit (ClpD), ERD1 protein precursor; protein id: At5g51070.1,	AT5G51070.1	Clp ATPase
Contig5361_at	1.12132	0.803012	0.635751	BEST BLASTX NR: 10/29/02 BAB89702.1 7e-58 P0504E02.2 [Oryza sativa (japonica cultivar-group)]
rbaal1k11_s_at	-1.11491	-1.20584	-1.15319	BEST BLASTX NR: 11/08/02 P13729 .002 Salivary glue protein SGS-3 precursor pir||S01358 salivary glue protein sgs-3 precursor - fruit fly (Drosophila	AT5G03380.1	Heavy metal transport/detoxification superfamily protein
Contig10952_at	-1.31662	-1.08219	-0.99689	BEST BLASTX NR: 11/08/02 AAM91657.1 4e-27 (AY133723) auxin response factor 1 [Arabidopsis thaliana]	AT1G59750.4	auxin response factor 1
Contig7362_at	1.46057	1.64081	1.63981	BEST BLASTX NR: 11/06/02 BAB64101.1 e-115 putative protein kinase SPK-3 [Oryza sativa (japonica cultivar-group)]	AT1G10940.1	Protein kinase superfamily protein
HI02P10u_at	1.79883	1.96504	2.16569	BEST BLASTX NR: 11/06/02 NP_197112.1 8e-04 (NM_121613) putative protein; protein id: At5g16080.1, supported by cDNA: 37170., supported by cDNA: gi_13878128, supported	AT5G16080.1	carboxyesterase 17
Contig7912_at	1.23454	1.50643	1.57905	BEST BLASTX NR: 10/02/02 AAM61199.1 1e-98 (AY084636) putative long-chain acyl-CoA synthetase [Arabidopsis thaliana]	AT3G16170.1	AMP-dependent synthetase and ligase family protein
Contig11251_at	-1.26045	-1.27269	-1.33176	BEST BLASTX NR: 10/13/02 AAL49957.1 4e-42 (AY069920) GTP cyclohydrolase I [Lycopersicon esculentum]	AT3G07270.2	GTP cyclohydrolase I
Contig11611_at	2.04856	2.65398	3.29585	BEST BLASTX NR: <none>	AT3G28780.1	Protein of unknown function (DUF1216)
Contig4978_at	1.22252	1.53017	1.50908	BEST BLASTX NR: 10/02/02 T45819 4e-28 villin 3 homolog F28O9.260 - Arabidopsis thaliana (fragment) emb|CAB68147.1| (AL137080) villin 3 fragment [Arabidopsis thaliana]	AT2G41740.1	villin 2
Contig1747_at	-1.15684	-1.12845	-1.13257	BEST BLASTX NR: 11/06/02 P37833 e-130 ASPARTATE AMINOTRANSFERASE, CYTOPLASMIC (TRANSAMINASE A) pir||JC5124 aspartate transaminase (EC 2.6.1.1), cytosolic - rice	AT5G11520.1	aspartate aminotransferase 3
Contig3448_s_at	1.35379	1.4783	1.3247	BEST BLASTX NR: 11/08/02 AAM11916.1 3e-55 (AY090535) unknown cold induced protein [Deschampsia antarctica]	AT5G56550.1	oxidative stress 3
Contig2855_at	1.09539	1.19867	0.987073	BEST BLASTX NR: 11/07/02 AAF01696.1 1e-73 dehydrin; DHN8 [Hordeum vulgare]	AT1G20440.1	cold-regulated 47
EBem10_SQ002_L14_s_at	1.2838	1.2308	1.1192	BEST BLASTX NR: <none>	AT5G07740.1	actin binding
Contig14720_s_at	1.87744	3.14104	3.74764	BEST BLASTX NR: 11/07/02 AAK55470.1 2e-71 (AC084295) putative phosphoinositide kinase [Oryza sativa]	AT1G34260.1	FORMS APLOID AND BINUCLEATE CELLS 1A
HS07I12u_s_at	1.12045	1.53154	1.53837	BEST BLASTX NR: 11/04/02 NP_195566.1 3e-05 monooxygenase 2 (MO2); protein id: At4g38540.1 [Arabidopsis thaliana]	AT4G38540.1	FAD/NAD(P)-binding oxidoreductase family protein
Contig6582_at	1.14899	0.494626	0.10892	BEST BLASTX NR: 11/07/02 BAA33810.1 4e-59 phi-1 [Nicotiana tabacum]	AT4G08950.1	Phosphate-responsive 1 family protein
Contig7617_at	-1.51815	-1.83621	-1.71237	BEST BLASTX NR: 10/13/02 NP_171993.1 1e-66 (NM_100379) unkown protein; protein id: At1g05000.1 [Arabidopsis thaliana]	AT1G05000.1	Phosphotyrosine protein phosphatases superfamily protein
Contig3946_at	1.22	1.02889	0.738328	BEST BLASTX NR: 10/26/02 BAA89423.1 5e-67 allyl alcohol dehydrogenase [Nicotiana tabacum]	AT5G16990.1	Zinc-binding dehydrogenase family protein
HZ48K22r_s_at	-1.08547	-1.5501	-1.76018	BEST BLASTX NR: 10/29/02 P08477 9e-35 Glyceraldehyde 3-phosphate dehydrogenase, cytosolic pir||A24159 glyceraldehyde-3-phosphate dehydrogenase (phosphorylating) (EC	AT3G04120.1	glyceraldehyde-3-phosphate dehydrogenase C subunit 1
Contig3058_at	-1.12695	-1.27588	-1.18647	BEST BLASTX NR: 11/04/02 BAB08818.1 4e-14 contains similarity to ATFP3~gene_id:MLE2.16 [Arabidopsis thaliana]	AT5G03380.1	Heavy metal transport/detoxification superfamily protein
Contig11741_at	-1.17669	-1.66149	-1.67983	BEST BLASTX NR: 11/06/02 BAB21082.1 1e-95 (AP002819) contains ESTs C23588(S12831),AU161158(C53756),AU065823(S12831)~unknown	AT2G46225.1	ABI-1-like 1
Contig14802_at	1.08961	0.94424	1.00264	BEST BLASTX NR: 11/08/02 NP_565965.1 2e-39 (NM_129770) expressed protein; protein id: At2g42070.1, supported by cDNA: 38610. [Arabidopsis thaliana]	AT2G42070.1	nudix hydrolase homolog 23
Contig13345_at	-1.07391	-1.19511	-1.29307	BEST BLASTX NR: <none>
Contig12699_at	-1.76202	-2.08945	-2.08373	BEST BLASTX NR: 10/13/02 NP_566567.1 .002 (NM_112586) bHLH protein; protein id: At3g17100.1, supported by cDNA: gi_15010765, supported by cDNA: gi_16323263	AT3G17100.2	sequence-specific DNA binding transcription factors
Contig11706_at	1.15826	0.906912	0.670886	BEST BLASTX NR: 10/02/02 BAB19125.1 6e-79 (AP002839) putative HSPC058 [Oryza sativa (japonica cultivar-group)]	AT5G46410.2	SCP1-like small phosphatase 4
Contig1459_at	1.22305	1.83646	2.18859	BEST BLASTX NR: 01/29/03 Q9ZRI8 e-133 Formate dehydrogenase, mitochondrial precursor (NAD-dependent formate dehydrogenase) (FDH)
Contig16107_at	-1.35855	-1.62109	-1.72972	BEST BLASTX NR: 01/29/03 NP_201540.1 9e-08 putative protein; protein id: At5g67390.1, supported by cDNA: 512. [Arabidopsis thaliana]	AT5G67390.2	unknown protein; BEST Arabidopsis thaliana protein match is: Plant protein of unknown function (DUF863) (TAIR:AT1G69360.1); Ha
Contig417_s_at	-1.20309	-1.5583	-1.84529	BEST BLASTX NR: 10/29/02 P17784 1e-61 Fructose-bisphosphate aldolase, cytoplasmic isozyme pir||ADRZY fructose-bisphosphate aldolase (EC 4.1.2.13), cytosolic - rice	AT2G36460.1	Aldolase superfamily protein
Contig2561_s_at	-1.08445	-1.59859	-1.94072	BEST BLASTX NR: 10/02/02 NP_192313.1 2e-88 (NM_116642) putative phosphofructokinase beta subunit; protein id: At4g04040.1 [Arabidopsis thaliana]	AT1G12000.1	Phosphofructokinase family protein
Contig4109_at	-1.23382	-1.0624	-1.07078	BEST BLASTX NR: 10/27/02 AAK77908.1 e-114 AAA-metalloprotease FtsH [Pisum sativum]	AT1G07510.1	FTSH protease 10
Contig9485_at	1.01345	1.03227	1.0317	BEST BLASTX NR: 10/02/02 NP_189598.1 2e-19 hypothetical protein; protein id: At3g29575.1, supported by cDNA: gi_14326573 [Arabidopsis thaliana]	AT1G69260.1	ABI five binding protein
Contig15335_s_at	1.2044	0.728303	0.58298	BEST BLASTX NR: 10/27/02 CAB85632.1 3e-22 putative ripening-related bZIP protein [Vitis vinifera]	AT3G19290.1	ABRE binding factor 4
Contig11984_at	1.31427	1.90844	2.09209	BEST BLASTX NR: 11/06/02 NP_563724.1 1e-53 (NM_100375) expressed protein; protein id: At1g04970.1, supported by cDNA: 3807. [Arabidopsis thaliana]	AT1G04970.1	lipid-binding serum glycoprotein family protein
Contig2454_at	1.52329	2.12819	2.26771	BEST BLASTX NR: 11/06/02 CAB59893.1 e-113 GPX12Hv, glutathione peroxidase-like protein [Hordeum vulgare subsp. vulgare]	AT4G11600.1	glutathione peroxidase 6
Contig5177_s_at	1.29189	1.1179	1.10256	BEST BLASTX NR: 11/06/02 BAC01211.1 2e-63 (AP003270) putative actin [Oryza sativa (japonica cultivar-group)]	AT5G09810.1	actin 7
Contig6233_s_at	1.17872	1.29302	1.38262	BEST BLASTX NR: 11/07/02 BAA89800.1 2e-50 (AB028185) OsNAC6 protein [Oryza sativa] gb|AAK17067.1| (AF254558) NAC6 [Oryza sativa] [Oryza sativa (japonica	AT1G01720.1	NAC (No Apical Meristem) domain transcriptional regulator superfamily protein
Contig10383_at	1.33945	1.49738	1.36652	BEST BLASTX NR: 10/02/02 AAD38369.1 3e-31 (AF141965) MADS-box protein FDRMADS8 [Oryza sativa] [Oryza sativa (indica cultivar-group)]	AT2G45660.1	AGAMOUS-like 20
Contig1315_s_at	1.26535	0.0819775	-0.0617162	BEST BLASTX NR: 11/04/02 AAD10495.1 1e-52 delta-type tonoplast intrinsic protein [Triticum aestivum]	AT3G16240.1	delta tonoplast integral protein
Contig460_s_at	-1.30361	-1.80785	-2.22645	BEST BLASTX NR: 10/13/02 S24966 e-135 sucrose synthase (EC 2.4.1.13) - barley (fragment) emb|CAA47264.1| sucrose synthase [Hordeum vulgare]	AT5G20830.2	sucrose synthase 1
Contig23607_at	1.57463	2.38689	2.72325	BEST BLASTX NR: 11/08/02 NP_194377.1 2e-26 putative protein; protein id: At4g26470.1 [Arabidopsis thaliana] pir||T05057 hypothetical protein M3E9.100 - Arabidopsis thaliana
Contig8585_at	-1.46544	-1.27155	-1.38145	BEST BLASTX NR: 11/06/02 AAL87667.1 5e-56 transcription factor RAU1 [Oryza sativa]	AT2G42280.1	basic helix-loop-helix (bHLH) DNA-binding superfamily protein
Contig21634_at	1.19727	1.03643	0.897296	BEST BLASTX NR: 10/02/02 AAL66190.1 1e-73 (AF386508) putative serine/threonine-specific protein kinase [Pyrus communis]	AT4G24480.1	Protein kinase superfamily protein
Contig9366_at	-1.16718	-1.22334	-1.50176	BEST BLASTX NR: 11/04/02 P22988 2e-93 L-lactate dehydrogenase A (LDH-A) pir||A36070 L-lactate dehydrogenase (EC 1.1.1.27) chain A - barley	AT4G17260.1	Lactate/malate dehydrogenase family protein
Contig24896_at	-1.03157	-1.23409	-1.05059	BEST BLASTX NR: 11/08/02 CAD45180.1 1e-37 putative mitogen-activated protein kinase kinase [Oryza sativa]	AT4G29810.2	MAP kinase kinase 2
Contig24536_at	-1.30721	-1.59137	-1.7984	BEST BLASTX NR: 10/29/02 NP_567245.1 2e-48 bHLH protein; protein id: At4g02590.1, supported by cDNA: 4346., supported by cDNA: gi_13605858, supported by cDNA:	AT4G02590.3	basic helix-loop-helix (bHLH) DNA-binding superfamily protein
Contig8309_at	1.30496	1.91729	2.1826	BEST BLASTX NR: 11/06/02 BAB85401.1 6e-07 B1064G04.23 [Oryza sativa (japonica cultivar-group)]	AT1G68690.1	Protein kinase superfamily protein
Contig18277_at	1.15385	1.03829	0.753871	BEST BLASTX NR: 11/08/02 NP_197519.1 2e-20 (NM_122026) putative protein; protein id: At5g20190.1 [Arabidopsis thaliana]	AT4G17940.1	Tetratricopeptide repeat (TPR)-like superfamily protein
Contig5351_at	1.09877	1.48695	1.67554	BEST BLASTX NR: 11/08/02 NP_566588.1 1e-80 expressed protein; protein id: At3g17800.1, supported by cDNA: 15577., supported by cDNA: gi_17064819, supported by	AT3G17800.2	Protein of unknown function (DUF760)
Contig902_x_at	-1.14312	-1.50708	-1.81046	BEST BLASTX NR: 11/06/02 CAB76917.1 e-154 alpha-tubulin 4 [Hordeum vulgare subsp. vulgare]	AT4G14960.2	Tubulin/FtsZ family protein
Contig9870_at	-1.59434	-1.48147	-1.69145	BEST BLASTX NR: 10/27/02 AAG46118.1 e-116 (AC073166) putative protein phosphatase-2C [Oryza sativa]	AT2G33700.1	Protein phosphatase 2C family protein
Contig9122_at	1.34686	1.63154	1.49005	BEST BLASTX NR: 11/06/02 BAB39912.1 2e-60 contains EST AU062670(C30068)~similar to Arabidopsis thaliana chromosome 2, At2g30500~unknown protein [Oryza sativa
Contig7607_at	-1.12333	-0.901332	-0.958599	BEST BLASTX NR: 10/02/02 AAB17995.1 5e-92 (U74610) glyoxalase II [Arabidopsis thaliana]	AT1G53580.1	glyoxalase II 3
Contig15219_at	-1.11504	-1.10407	-1.01398	BEST BLASTX NR: 11/06/02 AAK70909.1 8e-48 (AC087551) putative ethylene responsive factor [Oryza sativa]	AT2G40940.1	ethylene response sensor 1
Contig3010_s_at	-1.09621	-1.20634	-1.45516	BEST BLASTX NR: 11/04/02 P22200 3e-32 Pyruvate kinase, cytosolic isozyme emb|CAA37727.1| pyruvate kinase [Solanum tuberosum]	AT5G08570.1	Pyruvate kinase family protein
Contig17030_at	-1.15631	-0.842246	-0.93049	BEST BLASTX NR: 10/27/02 AAK43885.1 2e-41 putative protein kinase gb|AAD22129 [Arabidopsis thaliana]
Contig3479_at	1.02539	1.121	1.00822	BEST BLASTX NR: 11/08/02 AAG46115.1 e-107 (AC073166) putative sugar transporter [Oryza sativa]	AT4G35300.4	tonoplast monosaccharide transporter2
Contig4711_s_at	-1.3852	-1.38892	-1.51844	BEST BLASTX NR: 10/13/02 AAF23902.1 2e-39 MAP kinase homolog [Oryza sativa]	AT3G18040.1	MAP kinase 9
Contig5253_at	-1.56572	-1.83776	-1.86891	BEST BLASTX NR: 11/06/02 NP_199286.1 e-100 (NM_123840) Dreg-2 like protein; protein id: At5g44730.1 [Arabidopsis thaliana]	AT5G44730.1	Haloacid dehalogenase-like hydrolase (HAD) superfamily protein
Contig7301_at	-1.20887	-1.17556	-1.30017	BEST BLASTX NR: 10/27/02 BAA90502.1 2e-90 (AP001111) maize EST AI621709, similar to an Arabidopsis thialiana chromosome BAC genomic sequence (AC006193); unknown	AT1G65010.1	Plant protein of unknown function (DUF827)
Contig7893_at	-1.36455	-1.52439	-1.69178	BEST BLASTX NR: 10/13/02 BAA85412.1 e-107 (AP000615) ESTs AU065232(E60855),C23624(S1554), AU078241(E60855) correspond to a region of the predicted gene.~similar to
HVSMEg0009N05r2_s_at	-1.24666	-1.47331	-1.46033	BEST BLASTX NR: <none>	AT5G44730.1	Haloacid dehalogenase-like hydrolase (HAD) superfamily protein
Contig3873_at	-1.66328	-2.3131	-2.6546	BEST BLASTX NR: 11/08/02 CAD12767.2 5e-36 LHY protein [Phaseolus vulgaris]
Contig950_s_at	1.38867	1.10164	0.730011	BEST BLASTX NR: 11/08/02 P13194 6e-22 PHOTOSYSTEM I REACTION CENTRE SUBUNIT IV PRECURSOR (PHOTOSYSTEM I 10.8 KD POLYPEPTIDE) (PSI-E)	AT2G20260.1	photosystem I subunit E-2
Contig2867_at	-1.86106	-1.82863	-1.83713	BEST BLASTX NR: 01/29/03 AAL99745.1 e-127 pyruvate decarboxylase [Zea mays]	AT5G54960.1	pyruvate decarboxylase-2
Contig7388_at	-1.29426	-1.32246	-1.59933	BEST BLASTX NR: 11/06/02 NP_201074.1 5e-66 peptide transporter [Arabidopsis thaliana]
Contig6805_at	-1.97481	-1.64939	-1.71619	BEST BLASTX NR: 11/06/02 BAC06230.1 8e-98 (AP003227) putative stearoyl-acyl carrier protein desaturase [Oryza sativa (japonica cultivar-group)]	AT3G02630.1	Plant stearoyl-acyl-carrier-protein desaturase family protein
Contig6958_s_at	-1.11347	-1.06538	-0.945243	BEST BLASTX NR: 11/06/02 BAC20671.1 7e-83 serine/threonine kinase-like protein [Oryza sativa (japonica cultivar-group)]	AT4G23160.1	cysteine-rich RLK (RECEPTOR-like protein kinase) 8
Contig6467_at	-1.14603	-1.4178	-1.42512	BEST BLASTX NR: 11/06/02 NP_173266.1 1e-11 unknown protein; protein id: At1g18300.1 [Arabidopsis thaliana] gb|AAF25994.1|AC013354_13 F15H18.18 [Arabidopsis thaliana]	AT1G73540.1	nudix hydrolase homolog 21
Contig14714_at	-1.18435	-1.09238	-0.975822	BEST BLASTX NR: 11/06/02 CAC40028.1 e-116 (AJ310840) P-type ATPase [Hordeum vulgare]	AT4G37640.1	calcium ATPase 2
Contig3167_s_at	-1.07195	-1.38034	-1.61595	BEST BLASTX NR: 10/02/02 NP_172434.1 6e-73 GTP-binding protein, putative; protein id: At1g09630.1, supported by cDNA: 17081., supported by cDNA: gi_15010637,	AT1G09630.1	RAB GTPase 11C
Contig7823_at	-1.37116	-1.854	-1.83884	BEST BLASTX NR: <none>	AT5G19090.1	Heavy metal transport/detoxification superfamily protein
rbags16h12_s_at	-1.01301	-0.92713	-0.858427	BEST BLASTX NR: 10/02/02 O48651 5e-33 Squalene monooxygenase (Squalene epoxidase) (SE) dbj|BAA24448.1| (AB003516) squalene epoxidase [Panax ginseng]	AT1G58440.1	FAD/NAD(P)-binding oxidoreductase family protein
Contig3351_s_at	1.09506	1.39319	1.51889	BEST BLASTX NR: 11/04/02 AAM97080.1 4e-65 cytoplasmic aconitate hydratase [Arabidopsis thaliana]	AT2G05710.1	aconitase 3
Contig9758_s_at	-1.29666	-1.73506	-1.67553	BEST BLASTX NR: <none>	AT4G18670.1	Leucine-rich repeat (LRR) family protein
Contig22709_at	-1.22154	-1.21588	-1.29555	BEST BLASTX NR: 10/31/02 BAB61209.1 2e-05 (AP003256) hypothetical protein~similar to Arabidopsis thaliana chromosome 4, F16G20.140 [Oryza sativa (japonica
Contig1748_s_at	-1.37713	-1.32637	-1.10724	BEST BLASTX NR: <none>	AT5G11520.1	aspartate aminotransferase 3
Contig12484_at	1.55295	1.30999	0.934137	BEST BLASTX NR: 11/07/02 NP_191084.1 4e-19 putative protein; protein id: At3g55240.1, supported by cDNA: gi_19310582 [Arabidopsis thaliana]	AT3G55240.1	Plant protein 1589 of unknown function
Contig8049_at	-1.6003	-1.50739	-1.26066	BEST BLASTX NR: 11/08/02 NP_198924.1 6e-85 (NM_123473) putative protein; protein id: At5g41080.1 [Arabidopsis thaliana]	AT5G41080.1	PLC-like phosphodiesterases superfamily protein
Contig15704_at	-1.08249	-0.972629	-0.918901	BEST BLASTX NR: 10/26/02 BAC16037.1 7e-13 (AP004316) hypothetical protein~predicted by FGENESH etc. [Oryza sativa (japonica cultivar-group)]	AT2G19460.1	Protein of unknown function (DUF3511)
EBem09_SQ003_F16_s_at	1.06644	0.732557	0.515034	BEST BLASTX NR: <none>	AT3G53420.2	plasma membrane intrinsic protein 2A
HS07G10u_s_at	1.40231	1.35448	1.5631	BEST BLASTX NR: <none>
Contig3968_s_at	1.00372	1.16229	1.21515	BEST BLASTX NR: 11/08/02 AAK62365.1 e-129 Lon protease [Dichanthelium lanuginosum]	AT5G47040.1	lon protease 2
Contig16003_at	1.23943	1.36075	1.39013	BEST BLASTX NR: 10/27/02 NP_177891.1 2e-21 putative 3'-5' exoribonuclease; protein id: At1g77680.1 [Arabidopsis thaliana]
Contig20169_at	1.08403	0.70589	0.67097	BEST BLASTX NR: 10/02/02 AAK50125.1 e-116 unknown protein [Oryza sativa]
Contig18997_at	1.34725	1.84354	1.92776	BEST BLASTX NR: 11/08/02 AAM22740.1 1e-33 (AC092388) putative serine/threonine protein kinase [Oryza sativa (japonica cultivar-group)]	AT2G05940.1	Protein kinase superfamily protein
Contig11416_at	1.18687	1.66537	1.99479	BEST BLASTX NR: 11/06/02 NP_567140.1 3e-24 (NM_116182) expressed protein; protein id: At3g63170.1, supported by cDNA: 4524., supported by cDNA: gi_17473779,	AT2G26310.3	Chalcone-flavanone isomerase family protein
Contig17181_at	1.60267	1.84314	2.1455	BEST BLASTX NR: 11/06/02 NP_198775.1 2e-78 (NM_123321) putative protein; protein id: At5g39590.1, supported by cDNA: gi_15010731 [Arabidopsis thaliana]	AT5G39590.1	TLD-domain containing nucleolar protein
Contig15261_at	1.09345	0.505526	0.341067	BEST BLASTX NR: 11/08/02 AAL16172.1 2e-50 (AF428404) AT3g01400/T13O15_4 [Arabidopsis thaliana] gb|AAM78053.1| (AY125543) AT3g01400/T13O15_4 [Arabidopsis thaliana]	AT3G01400.1	ARM repeat superfamily protein
Contig18080_at	-1.08827	-0.671751	-0.358098	BEST BLASTX NR: 10/29/02 BAB63582.1 2e-53 P0403C05.2 [Oryza sativa (japonica cultivar-group)]	AT5G50380.1	exocyst subunit exo70 family protein F1
HY09G09u_at	-1.0361	-0.78434	-0.730103	BEST BLASTX NR: 01/29/03 AAM53300.1 3e-18 putative phosphatidylinositol-4-phosphate 5-kinase [Arabidopsis thaliana]
Contig11036_at	1.46476	1.84024	1.96864	BEST BLASTX NR: 11/08/02 NP_172544.1 e-117 putative lipase; protein id: At1g10740.1, supported by cDNA: gi_13448929 [Arabidopsis thaliana]	AT1G10740.4	alpha/beta-Hydrolases superfamily protein
Contig865_5_s_at	-1.05883	-1.50708	-1.91023	Glyceraldehyde 3-phosphate dehydrogenase (GAPDH)	AT3G04120.1	glyceraldehyde-3-phosphate dehydrogenase C subunit 1
Contig10785_at	-1.17211	-0.866672	-1.02642	BEST BLASTX NR: 10/13/02 NP_565485.1 1e-95 (NM_127647) Expressed protein; protein id: At2g20810.1, supported by cDNA: gi_14334691, supported by cDNA: gi_16323393	AT2G20810.1	galacturonosyltransferase 10
Contig18841_at	1.11959	0.789918	0.990859	BEST BLASTX NR: 10/29/02 BAB61261.1 6e-94 (AP003315) contains ESTs AU163711(E4375),C25327(S5952),D40001(S1713)~similar to	AT3G56200.1	Transmembrane amino acid transporter family protein
Contig12953_at	-1.15302	-1.40452	-1.19667	BEST BLASTX NR: 11/08/02 NP_188323.1 2e-55 RNA Polymerase II subunit 14.5 kD, putative; protein id: At3g16980.1 [Arabidopsis thaliana]	AT4G16265.1	RNA polymerases M/15 Kd subunit
Contig6590_at	1.17999	1.66367	2.07527	BEST BLASTX NR: 11/06/02 BAB90360.1 8e-84 B1065E10.10 [Oryza sativa (japonica cultivar-group)] dbj|BAC06242.1| P0018C10.44 [Oryza sativa (japonica cultivar-group)]	AT1G21410.1	F-box/RNI-like superfamily protein
Contig25578_at	1.13736	1.42832	1.6158	BEST BLASTX NR: 11/06/02 BAB03378.1 2e-53 (AP002538) EST D23006(C1998) corresponds to a region of the predicted gene.~Similar to Synechocystis sp. PCC6803	AT1G67080.1	abscisic acid (aba)-deficient 4
Contig7196_at	1.24056	1.13567	1.10736	BEST BLASTX NR: 10/28/02 NP_172837.1 2e-078 (NM_101250) unknown protein; protein id: At1g13820.1 [Arabidopsis thaliana]	AT1G13820.1	alpha/beta-Hydrolases superfamily protein
Contig5223_at	-1.18181	-1.50757	-1.86149	BEST BLASTX NR: 10/13/02 P93596 e-138 Cytochrome P450 51 (CYPL1) (P450-L1A1) (Obtusifoliol 14-alpha demethylase)	AT1G11680.1	CYTOCHROME P450 51G1
Contig5929_at	-1.56556	-1.80014	-1.93084	BEST BLASTX NR: 10/29/02 AAC24977.1 1e-09 (AF014930) anaerobically inducible early gene 2 [Oryza sativa]	AT4G22505.1	Bifunctional inhibitor/lipid-transfer protein/seed storage 2S albumin superfamily protein
Contig9808_at	1.12024	1.08789	1.31867	BEST BLASTX NR: 11/08/02 Q9ARD5 2e-17 Low-temperature induced protein lt101.2 emb|CAC37082.1| (AJ310995) putative membrane protein [Hordeum vulgare subsp.	AT2G38905.1	Low temperature and salt responsive protein family
HV06B11u_at	-2.30169	-2.28314	-2.54098	BEST BLASTX NR: <none>
Contig9185_at	-1.12343	-1.59979	-1.75098	BEST BLASTX NR: 10/13/02 AAL82529.1 1e-47 (AC084766) putative nucleic acid binding protein [Oryza sativa]	AT5G15270.1	RNA-binding KH domain-containing protein
Contig9563_at	-1.18698	-1.06177	-1.34863	BEST BLASTX NR: 01/29/03 AAC28254.1 3e-81 eukaryotic translation initiation factor 4B [Triticum aestivum]	AT1G13020.1	eukaryotic initiation factor 4B2
Contig2189_s_at	1.08992	0.721208	0.521794	BEST BLASTX NR: 10/29/02 AAL40895.1 3e-26 phosphoethanolamine methyltransferase [Triticum aestivum]	AT1G48600.1	S-adenosyl-L-methionine-dependent methyltransferases superfamily protein
Contig13616_at	-1.08598	-0.94144	-1.13294	BEST BLASTX NR: 11/04/02 CAA74591.1 1e-72 (Y14199) MAP3K delta-1 protein kinase [Arabidopsis thaliana]	AT5G11850.1	Protein kinase superfamily protein
Contig5748_at	-1.06147	-1.21188	-1.39592	BEST BLASTX NR: 11/04/02 NP_567893.1 2e-34 putative protein; protein id: At4g32330.1, supported by cDNA: gi_14334555, supported by cDNA: gi_21280970 [Arabidopsis	AT4G32330.2	TPX2 (targeting protein for Xklp2) protein family
Contig14229_at	1.05188	0.633425	0.0104904	BEST BLASTX NR: 10/29/02 S52003 3e-99 major intrinsic protein - rice dbj|BAA04257.1| major intrinsic protein [Oryza sativa]	AT4G18910.1	NOD26-like intrinsic protein 1;2
Contig7949_s_at	1.15445	1.6831	1.93469	BEST BLASTX NR: 10/27/02 T00489 e-114 farnesyl-diphosphate farnesyltransferase (EC 2.5.1.21) - maize dbj|BAA22558.1| (AB007502) squalene synthase [Zea mays]	AT4G34640.1	squalene synthase 1
Contig5328_at	1.03557	1.38393	1.33127	BEST BLASTX NR: 10/13/02 NP_196434.1 3e-69 putative protein; protein id: At5g08170.1 [Arabidopsis thaliana] pir||T50502 hypothetical protein T22D6.110 - Arabidopsis thaliana	AT5G08170.1	porphyromonas-type peptidyl-arginine deiminase family protein
Contig19158_at	-1.02087	-1.10965	-1.42785	BEST BLASTX NR: 11/08/02 AAD27848.1 1e-35 (AF130973) peroxisomal targeting signal type 2 receptor [Arabidopsis thaliana]	AT1G29260.1	peroxin 7
Contig8186_at	1.11985	1.55368	1.7451	BEST BLASTX NR: 11/08/02 NP_201373.1 e-106 NifS-like aminotranfserase; protein id: At5g65720.1, supported by cDNA: gi_12656131, supported by cDNA: gi_15292880,	AT5G65720.1	nitrogen fixation S (NIFS)-like 1
Contig18088_at	1.14396	1.46503	1.71716	BEST BLASTX NR: 11/08/02 S39045 2e-35 probable finger protein WZF1 - wheat dbj|BAA03901.1| (D16415) WZF1 [Triticum aestivum]	AT5G04340.1	zinc finger of Arabidopsis thaliana 6
Contig8220_at	2.49069	2.97304	3.17392	BEST BLASTX NR: 10/02/02 NP_176329.1 6e-13 (NM_104815) late embryogenesis abundant protein, putative; protein id: At1g61340.1 [Arabidopsis thaliana]	AT4G21510.1	F-box family protein
HVSMEf0021A05r2_at	-1.11831	-1.30231	-1.22185	BEST BLASTX NR: 11/08/02 AAM08539.1 3e-22 (AC079935) Putative helix-loop-helix DNA-binding protein [Oryza sativa] [Oryza sativa (japonica cultivar-group)]	AT1G72210.1	basic helix-loop-helix (bHLH) DNA-binding superfamily protein
Contig23882_at	1.52683	1.86304	1.96961	BEST BLASTX NR: <none>
Contig3600_s_at	1.09069	1.34362	1.53312	BEST BLASTX NR: 10/04/02 BAA96762.1 1e-06 (AP002521) ESTs AU056822(S20908),C26441(C12328), C28477(C61243) correspond to a region of the predicted gene.~Similar to	AT3G51840.1	acyl-CoA oxidase 4
Contig1727_s_at	1.04084	0.266324	-0.25363	BEST BLASTX NR: 11/04/02 AAL08496.1 e-123 ascorbate peroxidase [Hordeum vulgare]	AT1G07890.8	ascorbate peroxidase 1
Contig12420_at	-1.00673	-0.903416	-0.99836	BEST BLASTX NR: 11/06/02 T02024 1e-84 cytochrome b245 beta chain homolog rbohA - rice (fragment) gb|AAB87790.1| (AF015302) RbohAOsp [Oryza sativa]	AT1G64060.1	respiratory burst oxidase protein F
Contig10403_s_at	1.09161	1.50728	1.54956	BEST BLASTX NR: 10/28/02 AAM93676.1 2e-071 (AC079888) unknown protein [Oryza sativa (japonica cultivar-group)]	AT3G47160.2	RING/U-box superfamily protein
HU12K14u_at	1.25575	1.69002	1.47463	BEST BLASTX NR: 11/04/02 NP_199844.1 2e-28 (NM_124413) putative protein; protein id: At5g50330.1 [Arabidopsis thaliana]	AT4G24810.2	Protein kinase superfamily protein
rbaal3p07_s_at	1.14958	1.12335	1.06423	BEST BLASTX NR: <none>	AT3G09390.1	metallothionein 2A
HV02P13u_s_at	-1.02235	-1.21556	-1.29257	BEST BLASTX NR: 11/08/02 BAC10905.1 2e-70 (AB071966) Moco containing protein [Oryza sativa (japonica cultivar-group)]	AT3G01910.1	sulfite oxidase
Contig15334_at	1.0671	0.479078	0.399695	BEST BLASTX NR: 11/04/02 CAB85632.1 2e-17 putative ripening-related bZIP protein [Vitis vinifera]	AT3G19290.1	ABRE binding factor 4
HV09H13u_at	-1.60574	-1.67343	-1.45766	BEST BLASTX NR: <none>	AT2G06200.1	growth-regulating factor 6
Contig2433_s_at	1.12792	0.646708	0.289061	BEST BLASTX NR: 10/13/02 CAB71336.1 e-112 putative acid phosphatase [Hordeum vulgare subsp. vulgare]	AT4G29260.1	HAD superfamily, subfamily IIIB acid phosphatase
Contig5248_s_at	-1.06419	-1.00989	-0.945043	BEST BLASTX NR: 10/27/02 BAB85919.1 4e-21 auxin response factor 10 [Oryza sativa]	AT4G30080.1	auxin response factor 16
Contig10166_at	-1.42481	-1.72123	-1.76975	BEST BLASTX NR: 10/27/02 AAM63075.1 1e-44 (AY085862) putative inositol hexaphosphate kinase [Arabidopsis thaliana]	AT5G61760.1	inositol polyphosphate kinase 2 beta
Contig20361_at	-1.26719	-1.55829	-1.74832	BEST BLASTX NR: <none>
Contig619_at	-1.32612	-1.34241	-1.65634	BEST BLASTX NR: 10/04/02 BAA78733.1 2e-88 ESTs AU058067(E20733), AAU058070(E20873) correspond to a region of the predicted gene.~Similar to Populus tremuloides	AT4G34050.1	S-adenosyl-L-methionine-dependent methyltransferases superfamily protein
HVSMEb0009H14r2_s_at	1.14653	1.44251	1.54866	BEST BLASTX NR: 11/08/02 JQ2360 4e-40 wheat aluminum induced protein wali 3 - wheat gb|AAA50848.1| wali3
Contig11177_at	-1.03939	-1.07464	-0.886198	BEST BLASTX NR: 11/06/02 AAL77142.1 2e-43 (AC097447) Putative myosin-like protein [Oryza sativa]
Contig11487_at	-1.09624	-1.02138	-1.23883	BEST BLASTX NR: 11/06/02 AAM63624.1 2e-33 DnaJ protein, putative [Arabidopsis thaliana]	AT1G56300.1	Chaperone DnaJ-domain superfamily protein
Contig1739_s_at	-1.37374	-1.16661	-1.19189	BEST BLASTX NR: 11/04/02 NP_198805.1 6e-40 putative protein; protein id: At5g39890.1, supported by cDNA: 100590. [Arabidopsis thaliana]	AT5G39890.1	Protein of unknown function (DUF1637)
Contig7268_s_at	-1.39475	-1.64206	-1.37851	BEST BLASTX NR: 10/13/02 CAB96425.1 2e-96 (AJ250987) OCL5 protein [Zea mays]	AT4G21750.2	Homeobox-leucine zipper family protein / lipid-binding START domain-containing protein
EBpi07_SQ002_J15_at	-1.05053	-1.66428	-1.7818	BEST BLASTX NR: <none>
Contig8485_at	1.22781	1.25485	1.20443	BEST BLASTX NR: 10/02/02 CAB52141.1 3e-71 (AJ012215) GAL83 protein [Solanum tuberosum]	AT5G21170.1	5'-AMP-activated protein kinase beta-2 subunit protein
Contig14557_at	-1.15285	-0.686274	-0.680423	BEST BLASTX NR: 11/06/02 AAM88637.1 9e-73 (AC092389) putative receptor-like protein kinase [Oryza sativa (japonica cultivar-group)]	AT4G01330.1	Protein kinase superfamily protein
Contig15336_at	-1.11236	-1.20933	-1.41944	BEST BLASTX NR: 10/13/02 AAF34428.1 2e-78 receptor-like protein kinase [Oryza sativa]	AT2G19130.1	S-locus lectin protein kinase family protein
Contig10499_at	-1.07363	-0.780682	-0.749884	BEST BLASTX NR: 01/29/03 NP_190214.1 e-107 receptor protein kinase -like; protein id: At3g46290.1 [Arabidopsis thaliana]
Contig18078_at	-1.15719	-0.776016	-0.73705	BEST BLASTX NR: 01/29/03 BAC10768.1 2e-25 putative Regulatory protein NPR1 (Nonexpresser of PR genes 1) [Oryza sativa (japonica cultivar-group)]	AT4G19660.1	NPR1-like protein 4
Contig15149_at	1.09701	1.27544	1.03971	BEST BLASTX NR: 11/04/02 BAB93223.1 3e-64 (AP003241) contains ESTs C91759(E31489),AU068647(C30626),AU101244(E3778),	AT3G46540.1	ENTH/VHS family protein
Contig654_s_at	-1.30729	-1.53801	-1.66363	BEST BLASTX NR: 11/06/02 P10848 e-107 ALCOHOL DEHYDROGENASE 3 pir||S04040 alcohol dehydrogenase (EC 1.1.1.1) 3 - barley	AT1G77120.1	alcohol dehydrogenase 1
Contig9702_at	1.1278	0.846935	0.704024	BEST BLASTX NR: 10/13/02 AAL03950.1 e-102 (AY046898) relA/spoT-like protein RSH1 [Nicotiana tabacum]
Contig7184_at	-1.4139	-1.0469	-1.03489	BEST BLASTX NR: 10/13/02 AAD10252.1 e-131 S222 [Triticum aestivum]	AT5G55480.1	SHV3-like 1
Contig18125_at	1.152	1.9932	2.50688	BEST BLASTX NR: 10/26/02 BAB78667.1 e-106 (AP003434) contains EST AU064167(E4058)~similar to Arabidopsis thaliana hypothetical protein F17N18.140~unknown protein
Contig6159_at	-1.16677	-0.652756	-0.452713	BEST BLASTX NR: 11/08/02 NP_180003.1 7e-35 bHLH protein; protein id: At2g24260.1, supported by cDNA: gi_20127071 [Arabidopsis thaliana]	AT5G58010.1	LJRHL1-like 3
Contig2320_s_at	1.09494	1.00042	0.726171	BEST BLASTX NR: 11/04/02 BAB68268.1 7e-09 drought inducible 22 kD protein [Saccharum officinarum]	AT1G16610.1	arginine/serine-rich 45
HVSMEa0001B10r2_x_at	-1.41239	-1.32715	-1.41955	BEST BLASTX NR: 11/08/02 P22988 .001 L-lactate dehydrogenase A (LDH-A) pir||A36070 L-lactate dehydrogenase (EC 1.1.1.27) chain A - barley
Contig6704_at	-1.03852	-0.619949	-0.240799	BEST BLASTX NR: 11/08/02 AAM92819.1 e-124 putative ABC transporter [Oryza sativa (japonica cultivar-group)]	AT1G17840.1	white-brown complex homolog protein 11
HI05P01u_at	1.59005	1.60389	1.89852	BEST BLASTX NR: <none>	AT3G55410.1	2-oxoglutarate dehydrogenase, E1 component
Contig6131_s_at	1.00268	1.19405	1.20723	BEST BLASTX NR: 11/08/02 NP_567808.1 6e-50 (NM_118982) protein phosphatase 2C (PP2C); protein id: At4g28400.1, supported by cDNA: gi_16604584, supported by cDNA:	AT4G28400.1	Protein phosphatase 2C family protein
Contig7373_s_at	1.02905	1.29478	1.31532	BEST BLASTX NR: 01/29/03 NP_565524.1 6e-18 expressed protein; protein id: At2g21970.1, supported by cDNA: 10672., supported by cDNA: gi_7384979 [Arabidopsis	AT2G21970.1	stress enhanced protein 2
Contig26505_at	1.29028	2.07757	2.42529	BEST BLASTX NR: 11/04/02 BAC20874.1 2e-21 (AP005296) putative fiber protein [Oryza sativa (japonica cultivar-group)]
Contig406_at	-1.06106	-1.17427	-1.39679	BEST BLASTX NR: 11/04/02 BAA81774.1 5e-89 ESTs AU030740(E60171),AU030739(E60171) correspond to a region of the predicted gene.~Similar to Populus tremuloides	AT4G34050.1	S-adenosyl-L-methionine-dependent methyltransferases superfamily protein
Contig3050_at	-1.24064	-1.09649	-1.03431	BEST BLASTX NR: 10/13/02 AAM09541.1 2e-41 putative universal stress protein USP1 [Oryza sativa (indica cultivar-group)]	AT2G47710.1	Adenine nucleotide alpha hydrolases-like superfamily protein
Contig5692_s_at	-1.11932	-0.710351	-0.695411	BEST BLASTX NR: 11/07/02 NP_565390.1 8e-41 actin depolymerizing factor 5; protein id: At2g16700.1, supported by cDNA: 26940., supported by cDNA: gi_13430779,	AT2G16700.1	actin depolymerizing factor 5
Contig2715_s_at	1.0939	1.29909	1.38175	BEST BLASTX NR: 10/13/02 AAM74942.1 1e-93 ferritin [Oryza sativa (japonica cultivar-group)]	AT2G40300.1	ferritin 4
Contig7034_at	-1.00713	-1.29104	-1.41491	BEST BLASTX NR: 10/29/02 BAB86576.1 3e-74 OSJNBb0032K15.17 [Oryza sativa (japonica cultivar-group)] dbj|BAB90425.1| OSJNBb0006H05.2 [Oryza sativa (japonica cultivar-group)]	AT5G15900.1	TRICHOME BIREFRINGENCE-LIKE 19
Contig2996_at	1.27574	1.63568	1.51862	BEST BLASTX NR: 10/26/02 BAB90366.1 2e-88 putative amino acid transport protein [Oryza sativa (japonica cultivar-group)]
Contig19881_at	-1.1337	-0.910818	-0.997724	BEST BLASTX NR: 11/04/02 AAM94919.1 4e-67 (AC091122) hypothetical protein [Oryza sativa (japonica cultivar-group)]	AT3G60680.1	Plant protein of unknown function (DUF641)
Contig5401_s_at	-1.11647	-1.18205	-1.12423	BEST BLASTX NR: 10/28/02 Q42840 e-110 Coproporphyrinogen III oxidase, chloroplast precursor (Coproporphyrinogenase) (Coprogen oxidase)	AT1G03475.1	Coproporphyrinogen III oxidase
Contig4201_s_at	-1.51977	-1.51582	-1.56512	BEST BLASTX NR: 11/06/02 AAL58179.1 6e-41 putative CEO protein [Oryza sativa]	AT1G32230.1	WWE protein-protein interaction domain protein family
Contig3339_at	1.1627	1.5562	1.85483	BEST BLASTX NR: 11/08/02 AAM91533.1 1e-82 membrane related protein CP5, putative [Arabidopsis thaliana] gb|AAN15331.1| membrane related protein CP5, putative [Arabidopsis thaliana]	AT1G64720.1	Polyketide cyclase/dehydrase and lipid transport superfamily protein
Contig9308_s_at	-1.04566	-1.5997	-2.10295	BEST BLASTX NR: 10/27/02 AAG46147.1 1e-50 putative cytochrome P450-related protein [Oryza sativa]	AT2G46950.1	cytochrome P450, family 709, subfamily B, polypeptide 2
Contig7294_at	-1.17827	-0.918736	-0.971667	BEST BLASTX NR: 11/08/02 AAG46173.1 e-104 putative cholinephosphate cytidylyltransferase [Oryza sativa]	AT4G15130.1	phosphorylcholine cytidylyltransferase2
HS08H05u_at	-1.02842	-1.30293	-1.63402	BEST BLASTX NR: 11/04/02 NP_200854.1 7e-07 protein transport protein subunit - like; protein id: At5g60460.1 [Arabidopsis thaliana]	AT5G60460.1	Preprotein translocase Sec, Sec61-beta subunit protein
Contig23806_at	-1.08824	-1.12033	-1.38098	BEST BLASTX NR: 11/07/02 CAA06925.1 1e-11 (AJ006228) Avr9 elicitor response protein [Nicotiana tabacum]	AT1G77810.2	Galactosyltransferase family protein
Contig8147_at	-1.18549	-1.77648	-1.96692	BEST BLASTX NR: 10/26/02 NP_174323.1 5e-40 auxin response transcription factor(ARF6); protein id: At1g30330.1, supported by cDNA: gi_4102599 [Arabidopsis thaliana]	AT1G30330.2	auxin response factor 6
Contig18424_at	1.00824	0.569307	0.383822	BEST BLASTX NR: 11/06/02 AAC72543.1 1e-97 (AF031609) unknown [Oryza sativa] [Oryza sativa (japonica cultivar-group)]
Contig6460_at	-1.0538	-1.75242	-1.87394	BEST BLASTX NR: 10/29/02 BAB92925.1 1e-67 (AP004366) contains EST AU163221(S1937)~unknown protein [Oryza sativa (japonica cultivar-group)]	AT3G52290.1	IQ-domain 3
Contig5544_at	-1.04867	-1.14625	-1.6575	BEST BLASTX NR: 09/30/02 BAB39904.1 9e-94 (AP002912) contains ESTs D48306(S14443),D24269(R1613),AU076096(E20048)~similar to	AT1G06890.2	nodulin MtN21 /EamA-like transporter family protein
Contig15786_at	-1.06543	-1.1915	-1.37109	BEST BLASTX NR: 10/29/02 NP_191747.1 1e-71 (NM_116053) cytochrome p450 (CYP78A9); protein id: At3g61880.1, supported by cDNA: 29661., supported by cDNA:	AT3G61880.2	cytochrome p450 78a9
Contig20899_at	-1.0894	-0.804142	-0.985543	BEST BLASTX NR: 11/04/02 AAF21191.1 1e-09 (AC013483) putative RNA-binding protein [Arabidopsis thaliana]	AT3G07810.2	RNA-binding (RRM/RBD/RNP motifs) family protein
Contig5703_at	1.07704	0.846988	0.165498	BEST BLASTX NR: 11/06/02 AAK38482.1 e-115 beta-D-xylosidase [Hordeum vulgare]	AT1G78060.1	Glycosyl hydrolase family protein
Contig19392_at	-1.0798	-1.14165	-1.13294	BEST BLASTX NR: 11/04/02 AAG13663.1 2e-33 (AF263457) SCARECROW [Zea mays]	AT3G54220.1	GRAS family transcription factor
Contig11743_at	1.12281	1.43869	1.6056	BEST BLASTX NR: 10/26/02 BAA99517.1 4e-98 P0489A01.8 [Oryza sativa (japonica cultivar-group)]
Contig11501_at	1.00676	1.36348	1.49014	BEST BLASTX NR: 11/08/02 CAA76145.1 1e-51 neutral invertase [Daucus carota]	AT3G05820.1	invertase H
Contig12323_at	1.04009	1.44119	1.79265	BEST BLASTX NR: 10/13/02 AAM65762.1 1e-78 (AY088221) coclaurine N-methyltransferase [Arabidopsis thaliana]
rbags25e03_at	-1.00358	-1.51526	-1.44269	BEST BLASTX NR: <none>
Contig12692_s_at	1.19675	2.21731	2.45417	BEST BLASTX NR: 11/08/02 NP_200562.1 3e-55 (NM_125135) xyloglucan endotransglycosylase, putative; protein id: At5g57540.1 [Arabidopsis thaliana]	AT5G57540.1	xyloglucan endotransglucosylase/hydrolase 13
Contig10915_s_at	1.10745	0.80548	0.545478	BEST BLASTX NR: 11/08/02 AAK98727.1 4e-31 (AC090485) Putative anion transporter [Oryza sativa] [Oryza sativa (japonica cultivar-group)]	AT1G02260.1	Divalent ion symporter
Contig6843_at	-1.00988	-0.504551	0.0390513	BEST BLASTX NR: 10/27/02 NP_193944.1 2e-93 serine/threonine protein kinase like protein; protein id: At4g22130.1 [Arabidopsis thaliana]	AT4G22130.1	STRUBBELIG-receptor family 8
Contig7055_at	1.14661	0.536812	0.322839	BEST BLASTX NR: 10/29/02 AAF62180.1 2e-97 alpha-expansin OsEXP5 [Oryza sativa] gb|AAL24482.1|AF394546_1 alpha-expansin [Oryza sativa]	AT1G69530.2	expansin A1
rbaal10h14_at	1.07501	2.2703	3.3088	BEST BLASTX NR: 10/02/02 T03731 2e-53 abscisic acid-induced protein - rice emb|CAA61981.1| EFA27 for EF hand, abscisic acid, 27kD [Oryza sativa]
Contig9300_at	-1.12524	-1.66894	-1.86993	BEST BLASTX NR: 01/29/03 BAB20583.1 4e-49 histidine kinase 1 [Zea mays]	AT2G01830.1	CHASE domain containing histidine kinase protein
Contig13653_at	-1.15266	-1.49362	-1.67773	BEST BLASTX NR: 01/29/03 BAB82470.1 1e-29 sucrose:sucrose 1-fructosytransferase [Triticum aestivum]	AT1G62660.1	Glycosyl hydrolases family 32 protein
Contig5466_at	-1.29237	-1.2602	-1.69889	BEST BLASTX NR: 10/27/02 NP_200854.1 3e-18 protein transport protein subunit - like; protein id: At5g60460.1 [Arabidopsis thaliana]	AT5G60460.1	Preprotein translocase Sec, Sec61-beta subunit protein
EBpi01_SQ002_O09_at	1.07281	0.827818	0.855451	BEST BLASTX NR: 11/04/02 NP_187647.2 2e-21 (NM_111871) pumilio-family RNA-binding protein, putative; protein id: At3g10360.1 [Arabidopsis thaliana]	AT3G10360.1	pumilio 4
Contig2263_s_at	1.19677	0.376066	0.129173	BEST BLASTX NR: 11/08/02 BAA87823.1 5e-16 unnamed protein product [Oryza sativa (japonica cultivar-group)] dbj|BAA89564.1| unnamed protein product [Oryza sativa (japonica cultivar-gr	AT3G56940.1	dicarboxylate diiron protein, putative (Crd1)
Contig12147_at	1.34827	1.06117	0.442485	BEST BLASTX NR: 11/04/02 NP_192634.1 5e-55 (NM_116964) putative phi-1-like phosphate-induced protein; protein id: At4g08950.1, supported by cDNA: 3552., supported by	AT4G08950.1	Phosphate-responsive 1 family protein
Contig11882_at	-1.02033	-1.04573	-1.21631	BEST BLASTX NR: 10/27/02 NP_114296.1 e-109 (NC_002762) ribosomal protein S3 [Triticum aestivum] dbj|BAB47072.1| (AB042240) ribosomal protein S3 [Triticum aestivum]	ATCG00790.1	ribosomal protein L16
Contig3051_s_at	-1.1434	-0.934452	-1.24502	BEST BLASTX NR: 11/06/02 AAM09541.1 1e-52 putative universal stress protein USP1 [Oryza sativa (indica cultivar-group)]	AT2G47710.1	Adenine nucleotide alpha hydrolases-like superfamily protein
Contig10783_at	-1.0137	-1.24836	-1.55571	BEST BLASTX NR: 10/02/02 NP_568972.1 2e-77 (NM_125739) expressed protein; protein id: At5g63440.1, supported by cDNA: gi_16226477 [Arabidopsis thaliana]	AT5G63440.2	Protein of unknown function (DUF167)
Contig6707_at	-1.03057	-1.037	-1.25646	BEST BLASTX NR: 11/06/02 AAL14615.1 6e-95 putative sugar transporter [Oryza sativa]	AT3G18830.1	polyol/monosaccharide transporter 5
Contig15142_at	1.08072	1.82943	2.57275	BEST BLASTX NR: 11/06/02 BAB78658.1 e-110 P0681B11.25 [Oryza sativa (japonica cultivar-group)]
HA15K23r_s_at	-1.1382	-1.4125	-1.20532	BEST BLASTX NR: <none>	AT1G04250.1	AUX/IAA transcriptional regulator family protein
HK04J01r_at	-1.06196	-0.876158	-0.855781	BEST BLASTX NR: 11/08/02 AAL26178.1 6e-09 (AF312259) ribulose 1,5-bisphosphate carboxylase large subunit [Anthericopsis sepalosa]
HK04J01r_x_at	-1.04881	-0.537194	-0.840184	BEST BLASTX NR: 11/08/02 AAL26178.1 6e-09 (AF312259) ribulose 1,5-bisphosphate carboxylase large subunit [Anthericopsis sepalosa]
HZ01K16u_s_at	-1.15551	-0.233975	0.0768989	BEST BLASTX NR: <none>	AT3G60280.1	uclacyanin 3
Contig8961_at	1.31148	1.32549	1.43643	BEST BLASTX NR: 01/29/03 T02663 9e-17 abscisic acid- and stress-induced protein - rice gb|AAB96681.1| abscisic acid- and stress-inducible protein [Oryza sativa]	AT2G18540.1	RmlC-like cupins superfamily protein
EBem05_SQ003_L06_at	-2.05786	-0.997347	-0.256906	BEST BLASTX NR: 10/13/02 S39497 7e-24 heat shock proteins - barley gb|AAB28590.1| HSP=26 kda heat shock protein {clone B236} [Hordeum vulgare=barley,	AT4G27670.1	heat shock protein 21
Contig6873_at	0.648137	2.0506	2.47802	BEST BLASTX NR: 11/06/02 NP_195563.1 e-126 probable H+-transporting ATPase [Arabidopsis thaliana]
Contig4288_at	0.955915	1.49753	1.58628	BEST BLASTX NR: 11/08/02 NP_567873.1 5e-69 putative protein; protein id: At4g31340.1, supported by cDNA: gi_14334773 [Arabidopsis thaliana]
Contig7064_s_at	0.950643	1.78792	2.09439	BEST BLASTX NR: 11/04/02 CAD48130.1 8e-59 saccharopin dehydrogenase-like protein [Hordeum vulgare subsp. spontaneum]	AT4G33150.2	lysine-ketoglutarate reductase/saccharopine dehydrogenase bifunctional enzyme
Contig865_3_s_at	-0.996211	-1.45376	-1.77793	Glyceraldehyde 3-phosphate dehydrogenase (GAPDH)	AT3G04120.1	glyceraldehyde-3-phosphate dehydrogenase C subunit 1
Contig14768_at	0.787631	1.36405	1.43561	BEST BLASTX NR: 11/06/02 NP_178286.1 8e-50 putative membrane protein; protein id: At2g01770.1 [Arabidopsis thaliana]	AT2G01770.1	vacuolar iron transporter 1
HM07H18r_s_at	0.994468	1.31837	1.32193	BEST BLASTX NR: <none>	AT2G41740.1	villin 2
Contig11270_at	-0.934233	-1.54506	-1.75687	BEST BLASTX NR: 11/04/02 T03968 5e-20 probable transcription factor - rice emb|CAA71844.1| RAPB protein [Oryza sativa (indica cultivar-group)]	AT5G06510.2	nuclear factor Y, subunit A10
HU14O16u_s_at	0.703341	1.35349	1.39475	BEST BLASTX NR: 11/04/02 NP_567873.1 1e-20 putative protein; protein id: At4g31340.1, supported by cDNA: gi_14334773 [Arabidopsis thaliana]	AT4G31340.1	myosin heavy chain-related
Contig17575_at	-0.986866	-1.46841	-1.51193	BEST BLASTX NR: 11/06/02 BAB39246.1 1e-55 (AP002869) putative transport protein homolog [Oryza sativa (japonica cultivar-group)]	AT1G79360.1	organic cation/carnitine transporter 2
Contig19510_at	0.634043	1.67363	2.28871	BEST BLASTX NR: 11/06/02 NP_173827.1 1e-52 (NM_102263) putative glycosyl transferase; protein id: At1g24170.1 [Arabidopsis thaliana]	AT1G70090.2	glucosyl transferase family 8
HVSMEf0019M19r2_s_at	-0.949043	-1.31156	-1.5684	BEST BLASTX NR: <none>	AT1G15690.1	Inorganic H pyrophosphatase family protein
HVSMEa0006L09r2_s_at	-0.934755	-1.31682	-1.48304	BEST BLASTX NR: <none>	AT3G26420.1	RNA-binding (RRM/RBD/RNP motifs) family protein with retrovirus zinc finger-like domain
Contig7517_at	0.943835	1.75158	2.14506	BEST BLASTX NR: 11/06/02 AAD38283.1 9e-26 putative WRKY DNA binding protein [Oryza sativa (japonica cultivar-group)]	AT4G22070.1	WRKY DNA-binding protein 31
Contig2257_s_at	-0.404679	-1.27804	-1.39354	BEST BLASTX NR: 10/29/02 AAM00285.1 7e-59 putative EREBP-type transcription factor [Oryza sativa]	AT1G53910.3	related to AP2 12
Contig4512_s_at	-0.739544	-1.18512	-1.34114	BEST BLASTX NR: <none>	AT2G22080.1	unknown protein; Has 96314 Blast hits to 34847 proteins in 1702 species: Archae - 612; Bacteria - 27969; Metazoa - 24311; Fungi
Contig10725_at	0.948784	1.27627	1.26058	BEST BLASTX NR: 11/08/02 AAK52530.1 6e-18 (AC079128) Unknown protein [Oryza sativa] gb|AAN04515.1| (AC131967) Unknown protein [Oryza sativa (japonica cultivar-group)]	AT4G35940.1	unknown protein; BEST Arabidopsis thaliana protein match is: unknown protein (TAIR:AT2G17787.1); Has 45288 Blast hits to 24095
HA18O08r_s_at	0.993556	1.67585	1.9684	BEST BLASTX NR: 10/31/02 CAD12665.1 6e-15 putative fructose 1-,6-biphosphate aldolase [Triticum aestivum]	AT5G46180.1	ornithine-delta-aminotransferase
Contig8663_at	0.92106	1.36872	1.4998	BEST BLASTX NR: 10/26/02 AAA02747.1 9e-72 membrane protein [Saccharum hybrid cultivar H65-7052]	AT5G07250.1	RHOMBOID-like protein 3
Contig2539_x_at	-0.399549	-1.24237	-1.44601	BEST BLASTX NR: 10/02/02 AAK68910.1 6e-69 caffeic acid O-methyltransferase [Festuca arundinacea]	AT5G54160.1	O-methyltransferase 1
Contig4346_at	-0.781298	-1.3852	-1.58896	BEST BLASTX NR: 11/08/02 AAK97808.1 1e-90 (AF188292) cinnamyl alcohol dehydrogenase 1a [Festuca arundinacea]	AT3G19450.1	GroES-like zinc-binding alcohol dehydrogenase family protein
Contig14454_at	0.566703	1.33223	1.60314	BEST BLASTX NR: 11/08/02 NP_189290.1 4e-29 unknown protein; protein id: At3g26580.1 [Arabidopsis thaliana] emb|CAA66827.1| unknown [Arabidopsis thaliana]	AT3G26580.1	Tetratricopeptide repeat (TPR)-like superfamily protein
HVSMEb0003G21r2_s_at	0.98804	1.83789	2.17631	BEST BLASTX NR: <none>	AT3G23450.1	unknown protein; FUNCTIONS IN: molecular_function unknown; INVOLVED IN: biological_process unknown; LOCATED IN: endomembrane sys
Contig12952_at	0.927626	1.29772	1.49005	BEST BLASTX NR: 10/27/02 NP_193500.1 9e-62 putative protein; protein id: At4g17650.1, supported by cDNA: 39872. [Arabidopsis thaliana]	AT4G17650.1	Polyketide cyclase / dehydrase and lipid transport protein
HS09L05u_at	0.680344	1.30613	1.52924	BEST BLASTX NR: 11/04/02 AAM46894.1 2e-08 early drought induced protein [Oryza sativa (indica cultivar-group)]
Contig6633_at	-0.907797	-1.26767	-1.22275	BEST BLASTX NR: 11/08/02 NP_197570.1 5e-05 putative protein; protein id: At5g20700.1 [Arabidopsis thaliana] dbj|BAC42009.1| unknown protein [Arabidopsis thaliana]	AT1G78020.1	Protein of unknown function (DUF581)
Contig12054_at	0.972846	1.37119	1.46517	BEST BLASTX NR: 11/08/02 AAG10424.1 5e-48 (AF251012) GGDP synthase [Tagetes erecta]	AT4G36810.1	geranylgeranyl pyrophosphate synthase 1
HT11C04u_s_at	0.0789629	1.28087	1.78038	BEST BLASTX NR: 11/04/02 BAB33421.1 2e-05 putative senescence-associated protein [Pisum sativum]
Contig2356_s_at	0.919553	1.20687	1.34579	BEST BLASTX NR: <none>	AT1G11910.1	aspartic proteinase A1
Contig21068_at	0.945968	1.55391	1.80141	BEST BLASTX NR: <none>	AT1G23540.1	Protein kinase superfamily protein
Contig3614_at	0.722263	1.15809	1.27123	BEST BLASTX NR: 10/27/02 CAB51544.1 2e-60 RAD23 protein [Lycopersicon esculentum]	AT3G02540.3	Rad23 UV excision repair protein family
Contig3626_s_at	-0.958387	-1.50434	-1.94088	BEST BLASTX NR: 11/06/02 AAN17464.1 e-126 hypersensitive-induced reaction protein 3 [Hordeum vulgare subsp. vulgare]	AT5G62740.1	SPFH/Band 7/PHB domain-containing membrane-associated protein family
Contig8837_at	0.596523	1.15972	1.44955	BEST BLASTX NR: 11/04/02 NP_564013.1 2e-08 expressed protein; protein id: At1g17080.1, supported by cDNA: gi_15010587, supported by cDNA: gi_20453322 [Arabidopsis	AT1G17080.1	Ribosomal protein L18ae family
Contig4512_at	-0.784609	-1.35951	-1.59218	BEST BLASTX NR: <none>	AT2G22080.1	unknown protein; Has 96314 Blast hits to 34847 proteins in 1702 species: Archae - 612; Bacteria - 27969; Metazoa - 24311; Fungi
Contig9789_at	0.833969	1.26534	1.36814	BEST BLASTX NR: 11/06/02 NP_567950.1 2e-83 (NM_119564) putative protein; protein id: At4g34030.1, supported by cDNA: gi_14423377, supported by cDNA: gi_7021221
Contig15657_at	0.867238	1.23359	1.07113	BEST BLASTX NR: 11/06/02 AAN16970.1 8e-58 (AF459793) WRKY transcription factor [Oryza sativa (indica cultivar-group)]	AT5G56270.1	WRKY DNA-binding protein 2
Contig9232_at	-0.764101	-1.4913	-2.02125	BEST BLASTX NR: 11/06/02 NP_178122.1 5e-61 (NM_106654) adenine phosphoribosyltransferase; protein id: At1g80050.1 [Arabidopsis thaliana]	AT1G80050.1	adenine phosphoribosyl transferase 2
Contig7038_at	0.922097	1.41048	1.59123	BEST BLASTX NR: 11/07/02 NP_172499.1 1e-83 unknown protein; protein id: At1g10280.1 [Arabidopsis thaliana] gb|AAD32878.1|AC005489_16 F14N23.16 [Arabidopsis thaliana]	AT1G10280.1	Core-2/I-branching beta-1,6-N-acetylglucosaminyltransferase family protein
HVSMEc0004G11r2_s_at	0.706944	1.25282	1.44251	BEST BLASTX NR: 11/08/02 NP_187310.1 5e-24 galactose kinase; protein id: At3g06580.1, supported by cDNA: gi_2736185 [Arabidopsis thaliana]	AT3G06580.1	Mevalonate/galactokinase family protein
Contig16506_at	0.555724	1.49371	1.99346	BEST BLASTX NR: 11/08/02 NP_198916.1 2e-83 (NM_123465) putative protein; protein id: At5g41000.1 [Arabidopsis thaliana]	AT3G27020.1	YELLOW STRIPE like 6
Contig17653_at	0.488166	1.18331	1.48379	BEST BLASTX NR: 11/04/02 BAB39910.1 8e-29 hypothetical protein~similar to Arabidopsis thaliana chromosome 5, MCK7.19 [Oryza sativa (japonica cultivar-group)]
Contig10901_at	-0.885776	-1.35997	-2.04108	BEST BLASTX NR: 11/06/02 T03626 1e-83 GTP-binding protein Rab11e - common tobacco (fragment) gb|AAA74116.1| putative	AT2G43130.1	P-loop containing nucleoside triphosphate hydrolases superfamily protein
Contig11176_at	0.729685	1.18523	1.26261	BEST BLASTX NR: 11/06/02 BAB07965.1 6e-12 (AP002524) contains ESTs AU032708(S13763),D47951(S13763)~unknown protein [Oryza sativa (japonica cultivar-group)]
Contig1491_at	-0.940799	-1.14308	-0.929227	BEST BLASTX NR: <none>
Contig11079_at	-0.89769	-1.17854	-1.33502	BEST BLASTX NR: 11/08/02 AAK01176.1 4e-42 RNA-binding protein [Triticum aestivum]
HVSMEa0011H16r2_at	0.87131	1.4197	1.75215	BEST BLASTX NR: 11/08/02 BAB86419.1 3e-17 (AP003221) contains ESTs AU093602(C53057),AU093601(C53057),C27131(C51046)~unknown
Contig1803_at	-0.378092	-1.73614	-2.02964	BEST BLASTX NR: 10/13/02 T05968 e-132 probable phenylalanine ammonia-lyase (EC 4.3.1.5) - barley (fragment)	AT2G37040.1	PHE ammonia lyase 1
HT06G21u_s_at	-0.873623	-1.11854	-1.44062	BEST BLASTX NR: 11/04/02 P26301 3e-10 Enolase 1 (2-phosphoglycerate dehydratase 1) (2-phospho-D-glycerate hydro-lyase 1)	AT2G36530.1	Enolase
Contig3360_at	-0.072505	1.32688	1.67134	BEST BLASTX NR: 10/02/02 BAB20906.1 5e-17 (AB045759) bundle sheath cell specific protein 1 [Zea mays]	AT4G18670.1	Leucine-rich repeat (LRR) family protein
Contig7208_at	0.698261	1.23486	1.3002	BEST BLASTX NR: 10/27/02 AAN05334.1 6e-94 Putative abscisic acid-induced protein - rice [Oryza sativa (japonica cultivar-group)]	AT2G33380.1	Caleosin-related family protein
HVSMEf0022D18r2_s_at	0.812716	2.22038	3.03259	BEST BLASTX NR: <none>	AT3G22600.1	Bifunctional inhibitor/lipid-transfer protein/seed storage 2S albumin superfamily protein
Contig12389_s_at	0.723395	1.22394	1.54243	BEST BLASTX NR: <none>	AT3G10030.1	aspartate/glutamate/uridylate kinase family protein
Contig11806_at	0.972064	1.59856	1.70806	BEST BLASTX NR: 11/06/02 CAD41532.1 3e-54 (AL606629) OSJNBb0091E11.1 [Oryza sativa (japonica cultivar-group)]	AT2G43290.1	Calcium-binding EF-hand family protein
Contig10565_s_at	0.753481	1.15755	1.24022	BEST BLASTX NR: <none>	AT4G24680.1	modifier of snc1
Contig583_at	-0.640975	-1.18428	-1.54085	BEST BLASTX NR: 11/06/02 AAD19957.1 e-118 thiosulfate sulfurtransferase [Datisca glomerata]	AT1G79230.1	mercaptopyruvate sulfurtransferase 1
Contig14187_at	0.856864	1.32929	1.22681	BEST BLASTX NR: 11/04/02 NP_197801.1 4e-07 (NM_122318) unknown protein; protein id: At5g24130.1 [Arabidopsis thaliana]	AT5G24130.1	unknown protein; FUNCTIONS IN: molecular_function unknown; INVOLVED IN: biological_process unknown; LOCATED IN: mitochondrion; E
EBpi07_SQ001_H07_at	-0.736174	-1.4417	-1.3422	BEST BLASTX NR: <none>
Contig1955_s_at	0.724787	1.14631	1.3391	BEST BLASTX NR: 10/29/02 BAC07355.1 5e-56 P0413G02.12 [Oryza sativa (japonica cultivar-group)]	AT2G36835.1	unknown protein; FUNCTIONS IN: molecular_function unknown; INVOLVED IN: biological_process unknown; LOCATED IN: chloroplast en
EBro03_SQ008_J07_s_at	0.889831	1.20796	1.23669	BEST BLASTX NR: <none>	AT4G35940.1	unknown protein; BEST Arabidopsis thaliana protein match is: unknown protein (TAIR:AT2G17787.1); Has 45288 Blast hits to 24095
Contig1659_x_at	0.801091	1.12109	0.979374	BEST BLASTX NR: <none>	AT5G51690.1	1-amino-cyclopropane-1-carboxylate synthase 12
Contig6233_at	0.806013	1.20944	1.61779	BEST BLASTX NR: 11/07/02 BAA89800.1 2e-50 (AB028185) OsNAC6 protein [Oryza sativa] gb|AAK17067.1| (AF254558) NAC6 [Oryza sativa] [Oryza sativa (japonica	AT1G01720.1	NAC (No Apical Meristem) domain transcriptional regulator superfamily protein
Contig4247_at	0.442297	1.08678	1.36236	BEST BLASTX NR: 10/04/02 AAL78104.1 e-118 Putative proton pump [Oryza sativa]	AT4G39080.1	vacuolar proton ATPase A3
Contig4084_at	-0.591022	-1.07133	-1.21844	BEST BLASTX NR: 11/08/02 BAB89667.1 e-102 putative transaldolase [Oryza sativa (japonica cultivar-group)] dbj|BAB92890.1| putative transaldolase [Oryza sativa (japonica cultivar-grou	AT5G13420.1	Aldolase-type TIM barrel family protein
Contig11466_at	0.567455	1.30808	1.93412	BEST BLASTX NR: 10/29/02 NP_567387.1 3e-66 putative protein; protein id: At4g12070.1, supported by cDNA: 34781., supported by cDNA: gi_14994258 [Arabidopsis	AT4G12070.1	unknown protein; INVOLVED IN: biological_process unknown; LOCATED IN: plasma membrane; EXPRESSED IN: 22 plant structures; EXPRES
Contig2173_s_at	-0.767518	-1.58653	-2.08622	BEST BLASTX NR: 11/06/02 CAA90679.1 8e-43 HMG1/2-like protein [Hordeum vulgare subsp. vulgare]	AT1G20693.1	high mobility group B2
Contig16241_at	0.936081	1.52407	1.77209	BEST BLASTX NR: 11/06/02 NP_200351.1 1e-07 fimbrin; protein id: At5g55400.1 [Arabidopsis thaliana] dbj|BAB08557.1| fimbrin [Arabidopsis thaliana]	AT4G26700.2	fimbrin 1
Contig9820_at	0.550808	1.02282	1.22605	BEST BLASTX NR: 10/27/02 AAG13618.1 1e-65 (AC078840) putative Rhizobium-induced nodule development associated protein [Oryza sativa (japonica cultivar-group)]	AT3G48880.2	RNI-like superfamily protein
Contig7960_at	-0.510354	-1.20383	-1.27088	BEST BLASTX NR: 11/06/02 BAC15996.1 e-102 putative MSP1(mitochondrial sorting of proteins) protein homolog [Oryza sativa (japonica cultivar-group)]	AT1G02890.1	AAA-type ATPase family protein
Contig12845_at	-0.974887	-1.24304	-1.38035	BEST BLASTX NR: 10/29/02 BAB85918.1 3e-84 auxin response factor 8 [Oryza sativa]	AT5G37020.1	auxin response factor 8
Contig7027_at	0.438647	1.06713	1.20018	BEST BLASTX NR: 10/13/02 BAB55792.1 e-114 putative neutral invertase [Oryza sativa (japonica cultivar-group)] dbj|BAB86156.1| putative neutral invertase [Oryza sativa (japonica culti	AT1G56560.1	Plant neutral invertase family protein
Contig14176_at	-0.885983	-1.21137	-1.15443	BEST BLASTX NR: 10/02/02 NP_568379.1 2e-25 (NM_121968) putative protein; protein id: At5g19630.1, supported by cDNA: 28323. [Arabidopsis thaliana]	AT5G19630.1	alpha/beta-Hydrolases superfamily protein
HVSMEm0007B06r2_s_at	0.985079	1.28779	1.59592	BEST BLASTX NR: 11/04/02 NP_568722.1 1e-25 cysteine proteinase; protein id: At5g50260.1, supported by cDNA: gi_20258849 [Arabidopsis thaliana]
Contig6438_s_at	0.906734	1.03436	1.0911	BEST BLASTX NR: 01/29/03 BAC22243.1 8e-91 putative DNA-binding protein phosphatase 2C [Oryza sativa (japonica cultivar-group)]	AT2G25620.1	DNA-binding protein phosphatase 1
Contig14442_at	-0.677543	-1.17389	-1.38253	BEST BLASTX NR: 11/08/02 NP_565640.1 2e-21 expressed protein; protein id: At2g27230.1, supported by cDNA: gi_14334955 [Arabidopsis thaliana]	AT2G27230.2	transcription factor-related
Contig9296_at	0.91954	1.11704	1.13625	BEST BLASTX NR: 10/26/02 BAB64285.1 1e-49 P0005H10.22 [Oryza sativa (japonica cultivar-group)]	AT3G55646.1	unknown protein; FUNCTIONS IN: molecular_function unknown; INVOLVED IN: biological_process unknown; LOCATED IN: chloroplast; B
Contig7637_at	0.904808	1.32293	1.44743	BEST BLASTX NR: 11/04/02 AAL10497.1 4e-93 At3g07700/F17A17.4 [Arabidopsis thaliana]	AT3G07700.2	Protein kinase superfamily protein
Contig2179_at	0.852812	1.27955	1.73723	BEST BLASTX NR: 10/02/02 CAD41399.1 7e-73 OJ000223_09.11 [Oryza sativa (japonica cultivar-group)]	AT3G26000.1	Ribonuclease inhibitor
Contig3315_s_at	0.761576	1.35433	1.52216	BEST BLASTX NR: 10/13/02 AAM46894.1 2e-17 early drought induced protein [Oryza sativa (indica cultivar-group)]	AT3G05880.1	Low temperature and salt responsive protein family
Contig11867_s_at	-0.628037	-1.11365	-1.47826	BEST BLASTX NR: 11/07/02 BAB90213.1 1e-53 (AP003407) contains EST D49212(S16329)~unknown protein [Oryza sativa (japonica cultivar-group)]	AT2G02960.3	RING/FYVE/PHD zinc finger superfamily protein
Contig10618_at	0.513451	1.3349	2.06579	BEST BLASTX NR: 11/08/02 AAK98687.1 5e-82 (AC021893) Putative exonuclease [Oryza sativa] [Oryza sativa (japonica cultivar-group)]	AT5G07710.1	Polynucleotidyl transferase, ribonuclease H-like superfamily protein
Contig741_at	0.322246	1.08415	1.40709	BEST BLASTX NR: 11/06/02 AAL86464.1 e-116 putative eukaryotic initiation factor subunit [Oryza sativa (japonica cultivar-group)]	AT5G27640.2	translation initiation factor 3B1
Contig12437_at	0.802186	1.18505	1.13744	BEST BLASTX NR: 11/04/02 AAM97165.1 5e-51 (AC091775) putative oxysterol binding protein [Oryza sativa (japonica cultivar-group)]	AT2G31020.1	OSBP(oxysterol binding protein)-related protein 1A
Contig15491_at	0.427991	1.08927	1.40512	BEST BLASTX NR: 11/04/02 NP_566943.1 7e-45 (NM_114969) putative protein; protein id: At3g51090.1, supported by cDNA: gi_14423521, supported by cDNA: gi_20148346	AT2G16460.1	Protein of unknown function (DUF1640)
HS06K19u_s_at	0.353917	1.0358	1.07357	BEST BLASTX NR: <none>
Contig13256_at	0.82938	1.29698	1.69971	BEST BLASTX NR: 11/06/02 CAA70953.1 5e-45 hypothetical protein [Arabidopsis thaliana]	AT1G22750.4	unknown protein; CONTAINS InterPro DOMAIN/s: Protein of unknown function DUF1475 (InterPro:IPR009943); Has 186 Blast hits to 155
Contig9542_at	-0.791271	-1.05228	-1.28979	BEST BLASTX NR: 10/29/02 NP_200017.1 7e-68 (NM_124583) arginine/serine-rich splicing factor RSp41; protein id: At5g52040.1, supported by cDNA: gi_13877816, supported	AT5G52040.2	RNA-binding (RRM/RBD/RNP motifs) family protein
Contig9337_at	0.537569	1.25359	1.86206	BEST BLASTX NR: 11/06/02 AAB67883.1 e-104 (U66299) acyl-CoA oxidase homolog [Phalaenopsis sp. 'True Lady']	AT5G65110.1	acyl-CoA oxidase 2
EBro08_SQ007_N06_at	-0.809802	-1.20275	-1.4601	BEST BLASTX NR: 11/06/02 BAC01248.1 5e-21 P0019E03.6 [Oryza sativa (japonica cultivar-group)]	AT3G49210.1	O-acyltransferase (WSD1-like) family protein
HVSMEm0015M15r2_s_at	-0.381341	-1.27045	-1.38487	BEST BLASTX NR: 11/04/02 T05968 3e-13 probable phenylalanine ammonia-lyase (EC 4.3.1.5) - barley (fragment)	AT2G37040.1	PHE ammonia lyase 1
Contig6343_at	0.729688	1.13177	1.62531	BEST BLASTX NR: 11/06/02 BAB89049.1 e-130 P0684C02.5 [Oryza sativa (japonica cultivar-group)]
Contig2528_x_at	-0.491421	-1.01837	-1.02256	BEST BLASTX NR: 11/06/02 AAK68910.1 5e-71 caffeic acid O-methyltransferase [Festuca arundinacea]	AT5G54160.1	O-methyltransferase 1
rbags11k20_s_at	0.566608	1.2444	1.26127	BEST BLASTX NR: <none>	AT3G18660.2	plant glycogenin-like starch initiation protein 1
Contig2551_s_at	-0.980543	-1.10976	-1.08629	BEST BLASTX NR: 11/06/02 AAM22747.1 6e-52 pyruvate kinase-like [Deschampsia antarctica]	AT3G52990.1	Pyruvate kinase family protein
Contig7552_at	-0.805114	-1.10252	-1.34153	BEST BLASTX NR: 10/25/02 NP_193006.1 3e-097 (NM_117339) putative protein; protein id: At4g12700.1 [Arabidopsis thaliana]	AT4G12700.1	unknown protein; BEST Arabidopsis thaliana protein match is: unknown protein (TAIR:AT2G04280.1); Has 136 Blast hits to 136 prote
Contig7359_at	0.641588	1.28585	1.58482	BEST BLASTX NR: 10/02/02 T04136 e-125 cell death suppressor protein lls1 - maize	AT3G44880.1	Pheophorbide a oxygenase family protein with Rieske [2Fe-2S] domain
Contig6632_s_at	-0.92248	-1.2634	-1.51125	BEST BLASTX NR: 11/08/02 NP_197570.1 9e-05 putative protein; protein id: At5g20700.1 [Arabidopsis thaliana] dbj|BAC42009.1| unknown protein [Arabidopsis thaliana]	AT1G78020.1	Protein of unknown function (DUF581)
HF13E24r_at	-0.520688	-1.16764	-1.44383	BEST BLASTX NR: <none>
Contig7857_s_at	0.913493	1.31676	1.35815	BEST BLASTX NR: 10/26/02 BAB92783.1 3e-96 putative branched chain alpha-keto acid dehydrogenase E2 subunit [Oryza sativa (japonica cultivar-group)]	AT3G06850.2	2-oxoacid dehydrogenases acyltransferase family protein
Contig11268_at	0.321969	1.10856	1.31185	BEST BLASTX NR: 10/27/02 NP_175482.1 2e-98 (NM_103949) unknown protein; protein id: At1g50670.1 [Arabidopsis thaliana]	AT1G50670.1	OTU-like cysteine protease family protein
Contig16447_at	-0.641515	-1.13345	-1.32209	BEST BLASTX NR: 11/06/02 AAC79507.1 3e-98 (U96439) aminoalcoholphosphotransferase [Pimpinella brachycarpa]	AT3G25585.4	aminoalcoholphosphotransferase
Contig5298_at	-0.725038	-1.20934	-1.66924	BEST BLASTX NR: 11/06/02 NP_199894.1 6e-25 small zinc finger-like protein; protein id: At5g50810.1, supported by cDNA: 33833., supported by cDNA: gi_5107154	AT5G50810.1	translocase inner membrane subunit 8
Contig5494_at	-0.671985	-1.06393	-1.36316	BEST BLASTX NR: 10/28/02 CAC09348.1 3e-091 putative phosphoglycerate dehydrogenase [Oryza sativa (indica cultivar-group)]	AT4G34200.1	D-3-phosphoglycerate dehydrogenase
Contig3366_at	0.778114	1.22433	1.41215	BEST BLASTX NR: 11/06/02 AAD04882.1 1e-89 (AF082346) C13 endopeptidase NP1 precursor [Hordeum vulgare] [Hordeum vulgare subsp. vulgare]	AT1G62710.1	beta vacuolar processing enzyme
Contig12230_s_at	0.638673	1.07871	1.37369	BEST BLASTX NR: 11/08/02 CAA04846.1 4e-27 (AJ001587) sid3 [Schizosaccharomyces pombe]	AT5G54840.1	Ras-related small GTP-binding family protein
Contig6096_at	-0.486568	-1.64636	-2.40468	BEST BLASTX NR: 11/06/02 T08901 e-101 dnaK-type molecular chaperone HSC70-11, mitochondrial - spinach gb|AAB91473.1| (AF035458) heat shock 70 protein [Spinacia oleracea]	AT5G09590.1	mitochondrial HSO70 2
rbah15i08_s_at	0.699971	1.03475	1.12297	BEST BLASTX NR: 11/07/02 NP_195066.1 1e-45 Dem -like protein; protein id: At4g33400.1, supported by cDNA: gi_20465422 [Arabidopsis thaliana]	AT3G19240.1	Vacuolar import/degradation, Vid27-related protein
Contig4517_at	-0.57912	-1.07951	-1.2681	BEST BLASTX NR: 11/08/02 BAA81880.1 4e-60 MADS box-like protein [Oryza sativa (japonica cultivar-group)]	AT2G22540.1	K-box region and MADS-box transcription factor family protein
HVSMEf0023A03f_s_at	0.925468	1.04212	1.17836	BEST BLASTX NR: <none>	AT4G09150.2	T-complex protein 11
Contig7408_s_at	0.201607	1.10221	1.40007	BEST BLASTX NR: 11/04/02 AAG48832.1 1e-13 similar to Arabidopsis thaliana transport inhibitor response 1 (TIR1) (T48087) [Oryza sativa]	AT3G62980.1	F-box/RNI-like superfamily protein
Contig10090_s_at	0.564453	1.05393	1.3644	BEST BLASTX NR: 11/08/02 BAC20797.1 6e-47 contains EST AU173803(R3795)~integral membrane protein-like [Oryza sativa (japonica cultivar-group)]	AT1G03260.1	SNARE associated Golgi protein family
Contig5996_s_at	0.540169	1.35456	1.75088	BEST BLASTX NR: 11/06/02 BAC10141.1 1e-30 putative xylanase inhibitor protein [Oryza sativa (japonica cultivar-group)]	AT5G24090.1	chitinase A
HD07M22r_s_at	0.749483	1.1881	1.43616	BEST BLASTX NR: 10/31/02 S53102 2e-29 proteinase inhibitor - barley pir||S71555 proteinase inhibitor-related protein bsi1 precursor - barley	AT5G65390.1	arabinogalactan protein 7
EBem09_SQ004_H15_x_at	-0.743397	-1.03863	-1.24161	BEST BLASTX NR: <none>
Contig2503_s_at	-0.429926	-1.39673	-1.80868	BEST BLASTX NR: 10/27/02 AAD32146.1 4e-65 Nt-iaa28 deduced protein [Nicotiana tabacum]	AT3G04730.1	indoleacetic acid-induced protein 16
Contig16492_at	0.66197	1.40977	1.52788	BEST BLASTX NR: <none>	AT5G20840.1	Phosphoinositide phosphatase family protein
Contig3054_s_at	0.881132	1.12412	1.45709	BEST BLASTX NR: 11/08/02 AAC34855.1 4e-66 senescence-associated protein 5 [Hemerocallis hybrid cultivar]	AT2G23810.1	tetraspanin8
Contig4462_at	-0.60662	-1.04948	-1.24478	BEST BLASTX NR: 11/08/02 P24068 5e-53 OCS-element binding factor 1 (OCSBF-1) pir||T03642 ocs-binding factor 1 - maize	AT3G62420.1	basic region/leucine zipper motif 53
Contig5995_at	0.644933	2.20545	3.01046	BEST BLASTX NR: 11/08/02 JC5845 3e-80 chitinase (EC 3.2.1.14) III C10701 - rice dbj|BAA23810.1| (D55712) chitinase [Oryza sativa (japonica cultivar-group)]
Contig917_s_at	-0.838557	-1.11927	-1.30628	BEST BLASTX NR: 11/04/02 P12783 e-125 Phosphoglycerate kinase, cytosolic pir||TVWTGY phosphoglycerate kinase (EC 2.7.2.3), cytosolic - wheat	AT1G79550.2	phosphoglycerate kinase
Contig2255_at	-0.626541	-1.14137	-1.06479	BEST BLASTX NR: 11/06/02 AAM00285.1 4e-67 putative EREBP-type transcription factor [Oryza sativa]	AT1G53910.3	related to AP2 12
Contig12776_at	0.334619	1.53263	1.98448	BEST BLASTX NR: 11/08/02 CAC94004.1 2e-62 glutathione transferase [Triticum aestivum]	AT1G10370.1	Glutathione S-transferase family protein
Contig6953_at	-0.789744	-1.71831	-1.73399	BEST BLASTX NR: <none>	AT1G16610.3	arginine/serine-rich 45
Contig2403_at	0.58676	1.09224	1.7738	BEST BLASTX NR: 11/06/02 Q10716 e-115 Cysteine proteinase 1 precursor pir||S59597 cysteine proteinase (EC 3.4.22.-) 1 precursor - maize	AT4G16190.1	Papain family cysteine protease
Contig4520_at	-0.210937	-1.27395	-1.93666	BEST BLASTX NR: 11/08/02 T06812 2e-71 cold acclimation protein WCOR615 - wheat gb|AAB18208.1| cold acclimation protein WCOR615 [Triticum aestivum]	AT4G22505.1	Bifunctional inhibitor/lipid-transfer protein/seed storage 2S albumin superfamily protein
Contig1508_s_at	-0.663222	-1.0186	-1.21815	BEST BLASTX NR: 11/06/02 Q9ZRB2 e-121 Tubulin beta-1 chain (Beta-1 tubulin) gb|AAD10487.1| beta-tubulin 1 [Triticum aestivum]	AT5G12250.1	beta-6 tubulin
rbaal12n12_s_at	0.848673	1.23491	1.79906	BEST BLASTX NR: 01/29/03 NP_201399.1 6e-52 putative protein; protein id: At5g65980.1 [Arabidopsis thaliana] dbj|BAB10403.1| gb|AAD32907.1~gene_id:K2A18.4~strong similarity to unknown	AT5G65980.1	Auxin efflux carrier family protein
Contig17455_at	-0.91195	-1.19084	-1.05068	BEST BLASTX NR: 11/07/02 NP_197055.1 8e-15 (NM_121555) putative protein; protein id: At5g15510.1 [Arabidopsis thaliana]
Contig7039_at	0.655743	1.12604	1.31107	BEST BLASTX NR: 11/06/02 NP_196118.1 9e-45 putative protein; protein id: At5g04990.1, supported by cDNA: gi_15912310 [Arabidopsis thaliana]	AT5G04990.1	SAD1/UNC-84 domain protein 1
Contig14331_at	-0.900269	-1.11604	-1.36279	BEST BLASTX NR: 10/27/02 AAG13584.1 2e-50 (AC037425) hypothetical protein [Oryza sativa]	AT3G23290.2	Protein of unknown function (DUF640)
Contig7925_at	-0.575759	-1.08148	-1.32972	BEST BLASTX NR: 11/08/02 BAA98084.1 4e-63 contains similarity to MYB-related DNA-binding protein~gene_id:F6N7.15 [Arabidopsis thaliana]	AT5G52660.2	Homeodomain-like superfamily protein
Contig6695_at	0.540766	1.00971	1.27481	BEST BLASTX NR: 10/27/02 AAL14249.1 e-117 glyoxalase II [Oryza sativa]
Contig1964_at	0.708974	1.07521	1.02341	BEST BLASTX NR: 10/29/02 NP_175947.1 e-110 (NM_104426) branched-chain alpha-keto acid decarboxylase E1 beta subunit; protein id: At1g55510.1, supported by cDNA:	AT1G55510.1	branched-chain alpha-keto acid decarboxylase E1 beta subunit
Contig16775_at	0.614874	1.0262	1.55216	BEST BLASTX NR: 10/26/02 CAA07568.1 1e-61 Mitochondrial carrier protein [Ribes nigrum]	AT1G07030.1	Mitochondrial substrate carrier family protein
Contig4234_s_at	-0.708941	-1.16151	-1.37011	BEST BLASTX NR: 11/04/02 NP_189295.2 1e-08 Eukaryotic peptide chain release factor subunit 1 (ERF1); protein id: At3g26618.1, supported by cDNA: gi_15215647	AT3G26618.1	eukaryotic release factor 1-3
Contig5465_at	-0.867506	-1.1067	-1.83893	BEST BLASTX NR: 10/26/02 NP_200854.1 4e-15 protein transport protein subunit - like; protein id: At5g60460.1 [Arabidopsis thaliana]	AT5G60460.1	Preprotein translocase Sec, Sec61-beta subunit protein
Contig4413_s_at	-0.522211	-1.15888	-1.48641	BEST BLASTX NR: <none>	AT5G38170.1	Bifunctional inhibitor/lipid-transfer protein/seed storage 2S albumin superfamily protein
Contig12462_at	-0.437339	-1.19832	-1.55605	BEST BLASTX NR: 11/06/02 CAD41244.1 5e-45 OSJNBa0067K08.8 [Oryza sativa (japonica cultivar-group)]	AT4G32720.1	La protein 1
Contig6974_at	-0.554948	-1.14931	-1.16827	BEST BLASTX NR: 10/29/02 AAD32142.1 5e-35 Nt-iaa2.3 deduced protein [Nicotiana tabacum]	AT1G04240.1	AUX/IAA transcriptional regulator family protein
Contig7432_at	-0.973306	-1.03921	-1.30728	BEST BLASTX NR: 11/07/02 NP_180906.1 9e-15 (NM_128908) putative NAM (no apical meristem)-like protein; protein id: At2g33480.1, supported by cDNA: gi_13272418,	AT5G13180.1	NAC domain containing protein 83
Contig9954_at	0.449261	1.03752	1.44851	BEST BLASTX NR: 10/27/02 NP_566952.1 3e-81 putative protein; protein id: At3g51520.1, supported by cDNA: 36721., supported by cDNA: gi_13605701, supported by
Contig16939_at	0.746783	1.09828	1.35922	BEST BLASTX NR: 11/06/02 NP_200367.1 1e-68 (NM_124938) putative protein; protein id: At5g55560.1 [Arabidopsis thaliana]	AT5G55560.1	Protein kinase superfamily protein
Contig2181_s_at	0.690647	1.0442	0.907582	BEST BLASTX NR: 11/08/02 AAF82171.1 4e-15 (AC068143) Contains similarity to a chloroplast protease from Capsicum annuum gb|AJ012165. EST gb|AI995330 comes from	AT2G30950.1	FtsH extracellular protease family
Contig18387_at	0.473954	1.03873	1.28967	BEST BLASTX NR: <none>	AT5G39990.1	Core-2/I-branching beta-1,6-N-acetylglucosaminyltransferase family protein
Contig20667_s_at	-0.966224	-1.1901	-1.36707	BEST BLASTX NR: 11/07/02 NP_201436.1 4e-10 (NM_126033) zinc finger protein SHI-like; protein id: At5g66350.1, supported by cDNA: gi_4929802 [Arabidopsis thaliana]	AT3G51060.1	Lateral root primordium (LRP) protein-related
Contig7409_at	0.08641	1.00398	1.14129	BEST BLASTX NR: 11/08/02 AAG48832.1 e-116 similar to Arabidopsis thaliana transport inhibitor response 1 (TIR1) (T48087) [Oryza sativa]	AT3G62980.1	F-box/RNI-like superfamily protein
rbaal3f07_s_at	0.958828	1.03527	1.07062	BEST BLASTX NR: <none>	AT1G55510.1	branched-chain alpha-keto acid decarboxylase E1 beta subunit
Contig5175_at	0.812644	1.42478	2.05411	BEST BLASTX NR: 09/30/02 NP_568382.1 3e-44 Expressed protein; protein id: At5g19855.1, supported by cDNA: 42402. [Arabidopsis thaliana]	AT5G19855.1	Chaperonin-like RbcX protein
Contig10626_at	0.975188	1.27458	1.41279	BEST BLASTX NR: <none>
Contig5251_at	-0.568008	-1.13188	-1.29026	BEST BLASTX NR: 10/25/02 AAM12952.1 6e-052 (AY090553) auxin-regulated protein [Zinnia elegans]	AT4G29080.1	phytochrome-associated protein 2
Contig6357_at	-0.986568	-1.0513	-1.28347	BEST BLASTX NR: 11/08/02 NP_178009.1 2e-77 hypothetical protein; protein id: At1g78880.1, supported by cDNA: gi_18176177, supported by cDNA: gi_20465702 [Arabidopsis
Contig20719_at	-0.961208	-1.19332	-1.5325	BEST BLASTX NR: 10/27/02 BAB91929.1 3e-42 (AP003768) putative receptor-like kinase [Oryza sativa (japonica cultivar-group)]	AT5G25930.1	Protein kinase family protein with leucine-rich repeat domain
Contig17951_at	0.703819	1.06423	1.20143	BEST BLASTX NR: 10/29/02 NP_194986.2 2e-45 (NM_119412) putative protein; protein id: At4g32600.1, supported by cDNA: gi_19698906, supported by cDNA: gi_20465640	AT4G32600.1	RING/U-box superfamily protein
Contig17528_at	0.609142	1.37023	1.93154	BEST BLASTX NR: 11/06/02 BAC10084.1 4e-10 (AP003825) hypothetical protein~predicted by FGENESH etc. [Oryza sativa (japonica cultivar-group)]	AT2G14890.1	arabinogalactan protein 9
Contig9455_at	-0.930586	-1.1717	-1.08572	BEST BLASTX NR: 11/08/02 NP_569014.1 6e-16 (NM_125962) bHLH protein; protein id: At5g65640.1, supported by cDNA: 13267. [Arabidopsis thaliana]
Contig10192_at	0.374399	1.10833	1.13945	BEST BLASTX NR: 11/04/02 NP_200466.1 2e-06 (NM_125038) putative protein; protein id: At5g56550.1 [Arabidopsis thaliana]	AT5G56550.1	oxidative stress 3
Contig23811_at	-0.718304	-1.02707	-1.50759	BEST BLASTX NR: 11/08/02 CAD30694.1 3e-22 (AJ459251) fatty acyl coA reductase [Triticum aestivum] emb|CAD30695.1| (AJ459252) fatty acyl coA reductase [Triticum aestivum]	AT5G22500.1	fatty acid reductase 1
Contig12113_at	-0.574343	-1.0165	-0.976683	BEST BLASTX NR: 10/04/02 CAD12836.1 e-115 diphosphonucleotide phosphatase 1 [Lupinus luteus]
Contig7384_s_at	-0.511246	-1.11316	-0.928053	BEST BLASTX NR: 11/06/02 NP_188189.1 9e-28 putative zinc finger protein; protein id: At3g15680.1, supported by cDNA: 8265. [Arabidopsis thaliana]	AT3G15680.1	Ran BP2/NZF zinc finger-like superfamily protein
Contig11516_at	0.355959	1.06838	1.39447	BEST BLASTX NR: 10/29/02 NP_568783.1 3e-64 PP2A regulatory subunit; protein id: At5g53000.1, supported by cDNA: 19116., supported by cDNA: gi_5107032 [Arabidopsis	AT5G53000.1	2A phosphatase associated protein of 46 kD
Contig9343_at	-0.60092	-1.03564	-1.12635	BEST BLASTX NR: 11/08/02 BAB93328.1 1e-50 OJ1117_G01.11 [Oryza sativa (japonica cultivar-group)]
Contig8468_at	0.304679	1.49761	2.05425	BEST BLASTX NR: 11/06/02 BAB90008.1 3e-63 B1114B07.18 [Oryza sativa (japonica cultivar-group)]	AT2G26190.1	calmodulin-binding family protein
Contig1763_s_at	0.675892	1.27414	1.48759	BEST BLASTX NR: 11/04/02 P20230 2e-15 Gamma hordothionin pir||S13849 hordothionin gamma - barley	AT2G02130.1	low-molecular-weight cysteine-rich 68
EBro03_SQ008_J07_at	0.769469	1.10233	1.1871	BEST BLASTX NR: <none>
Contig12388_at	0.59345	1.31304	1.79172	BEST BLASTX NR: 10/27/02 NP_566366.1 5e-20 (NM_111838) putative uridylate kinase; protein id: At3g10030.1, supported by cDNA: gi_14030680 [Arabidopsis thaliana]	AT3G10030.1	aspartate/glutamate/uridylate kinase family protein
Contig3829_at	-0.970261	-1.14737	-1.23813	BEST BLASTX NR: 11/08/02 AAL23677.1 e-109 Serine/threonine Kinase [Persea americana]	AT5G58380.1	SOS3-interacting protein 1
Contig17698_at	-0.894962	-1.00679	-1.12531	BEST BLASTX NR: 11/04/02 NP_177507.1 1e-25 (NM_106025) putative protein kinase; protein id: At1g73660.1, supported by cDNA: gi_20466321 [Arabidopsis thaliana]	AT1G73660.1	protein tyrosine kinase family protein
Contig7980_at	0.463524	1.30027	1.96655	BEST BLASTX NR: 11/07/02 NP_564996.1 1e-42 Ca2+-binding EF-hand common family protein, putative; protein id: At1g70680.1, supported by cDNA: 9200. [Arabidopsis	AT1G70680.1	Caleosin-related family protein
Contig15707_at	-0.74627	-1.06712	-1.06216	BEST BLASTX NR: 10/13/02 BAA92397.1 4e-09 (AP001366) hypothetical protein [Oryza sativa (japonica cultivar-group)]	AT2G16385.1	unknown protein; FUNCTIONS IN: molecular_function unknown; INVOLVED IN: biological_process unknown; LOCATED IN: endomembrane sys
Contig3449_s_at	0.75349	1.00021	0.693652	BEST BLASTX NR: 11/04/02 AAM11916.1 3e-38 (AY090535) unknown cold induced protein [Deschampsia antarctica]	AT5G56550.1	oxidative stress 3
Contig6740_at	0.464451	1.04272	1.37417	BEST BLASTX NR: 10/13/02 NP_564960.1 1e-96 (NM_105601) expressed protein; protein id: At1g69340.1, supported by cDNA: gi_13937138, supported by cDNA: gi_15912224	AT1G69340.1	appr-1-p processing enzyme family protein
Contig9733_s_at	0.457079	1.02592	1.23713	BEST BLASTX NR: 11/07/02 AAN03470.1 7e-22 (AF532623) RING-H2 finger protein [Glycine max]	AT1G49850.1	RING/U-box superfamily protein
HV_CEa0018D10f_s_at	-0.687924	-1.02407	-0.890776	BEST BLASTX NR: 11/04/02 T06984 4e-12 hypothetical protein wali7 - wheat (fragment) gb|AAC37416.1| wali7	AT5G19140.1	Aluminium induced protein with YGL and LRDR motifs
HV_CEa0003B14r2_at	-0.954331	-1.03475	-1.0922	BEST BLASTX NR: <none>
Contig18436_s_at	-0.958868	-1.22569	-1.54503	BEST BLASTX NR: 11/08/02 AAL78675.1 4e-08 (AF458700) putative ankyrin-kinase [Medicago sativa]	AT2G43850.2	Integrin-linked protein kinase family
Contig758_at	-0.296518	-1.24062	-1.47	BEST BLASTX NR: 11/06/02 AAA70346.1 8e-07 disulfide isomerase	AT1G44191.1	ECA1 gametogenesis related family protein
HM10J16r_at	0.911035	1.15877	1.11879	BEST BLASTX NR: 11/04/02 BAC07110.1 3e-33 (AP004334) hypothetical protein~similar to Arabidopsis thaliana chromosome 3, At3g13600 [Oryza sativa (japonica	AT3G13600.1	calmodulin-binding family protein
Contig15634_at	0.129348	1.14665	1.40863	BEST BLASTX NR: 10/27/02 CAD40037.1 1e-95 (AL606590) OSJNBa0052O21.22 [Oryza sativa (japonica cultivar-group)]	AT1G05680.1	Uridine diphosphate glycosyltransferase 74E2
Contig9173_at	0.503108	1.13375	1.25567	BEST BLASTX NR: 10/13/02 CAC39036.1 4e-87 putative protein [Oryza sativa]	AT3G60260.4	ELMO/CED-12 family protein
Contig5570_s_at	-0.299307	-1.08345	-0.869748	BEST BLASTX NR: 10/27/02 NP_192727.1 6e-12 putative protein; protein id: At4g09890.1 [Arabidopsis thaliana] pir||T03993 hypothetical protein T5L19.20 - Arabidopsis thaliana	AT4G09890.1	Protein of unknown function (DUF3511)
Contig7849_at	-0.920266	-1.17451	-1.46945	BEST BLASTX NR: 11/06/02 BAB92157.1 e-102 (AP003052) hypothetical protein~similar to Arabidopsis thaliana chromosome 3, K15M2.6 [Oryza sativa (japonica
Contig13577_at	-0.218966	-1.0121	-2.14247	BEST BLASTX NR: 10/27/02 NP_569015.1 2e-19 putative protein; protein id: At5g65650.1, supported by cDNA: 118150. [Arabidopsis thaliana]	AT5G65650.1	Protein of unknown function (DUF1195)
Contig18426_at	-0.828068	-1.02559	-1.01913	BEST BLASTX NR: 10/25/02 BAC16125.1 e-100 hypothetical protein~similar to Arabidopsis thaliana chromosome 2, At2g41770 [Oryza sativa (japonica cultivar-group)]
Contig13075_at	-0.802799	-1.03991	-1.268	BEST BLASTX NR: 11/04/02 BAB21184.1 1e-14 (AP002909) hypothetical protein~similar to Arabidopsis thaliana chromosome 3, F28L1.7 [Oryza sativa (japonica	AT3G06130.1	Heavy metal transport/detoxification superfamily protein
Contig8666_at	0.576189	1.02876	1.12505	BEST BLASTX NR: 10/02/02 NP_566373.1 e-102 expressed protein; protein id: At3g10420.1, supported by cDNA: gi_15810178 [Arabidopsis thaliana]	AT3G10420.2	P-loop containing nucleoside triphosphate hydrolases superfamily protein
HVSMEg0017A14f_s_at	-0.837224	-1.01583	-1.02618	BEST BLASTX NR: <none>	AT1G16610.3	arginine/serine-rich 45
Contig12968_at	-0.768813	-1.07441	-0.931541	BEST BLASTX NR: 10/31/02 BAB84416.1 2e-24 (AP003292) contains ESTs AU056964(S21022),AU056963(S21022)~similar to Lycopersicon esculentum putative acid	AT1G73010.1	phosphate starvation-induced gene 2
Contig4654_at	-0.239136	-1.0029	-1.39045	BEST BLASTX NR: 10/29/02 T03585 5e-41 probable chaperonin 10 - rice gb|AAB63591.1| 10 kDa chaperonin [Oryza sativa]
Contig3173_at	0.879906	1.09735	1.39462	BEST BLASTX NR: 11/04/02 BAC16385.1 9e-24 putative low temperature and salt responsive protein [Oryza sativa (japonica cultivar-group)]	AT3G05890.1	Low temperature and salt responsive protein family
Contig10474_at	0.255873	1.00284	1.6411	BEST BLASTX NR: 10/13/02 AAM61059.1 1e-92 unknown [Arabidopsis thaliana]	AT1G80950.1	Phospholipid/glycerol acyltransferase family protein
Contig18868_at	0.797996	1.03838	1.34225	BEST BLASTX NR: 10/29/02 AAM19033.1 3e-97 (AC084748) putative transposase [Oryza sativa (japonica cultivar-group)]	AT4G38170.1	FAR1-related sequence 9
Contig18569_at	-0.904707	-1.00078	-0.863237	BEST BLASTX NR: 11/06/02 AAN06858.1 2e-53 (AC105729) Putative fatty acid elongase [Oryza sativa (japonica cultivar-group)]	AT5G43760.1	3-ketoacyl-CoA synthase 20
Contig7356_at	0.891443	1.59608	1.14867	BEST BLASTX NR: 11/08/02 P26018 1e-88 CHALCONE SYNTHASE 1 (NARINGENIN-CHALCONE SYNTHASE 1) pir||S16275 naringenin-chalcone synthase (EC 2.3.1.74) - barley	AT5G13930.1	Chalcone and stilbene synthase family protein
Contig8440_at	0.879237	1.02661	1.23795	BEST BLASTX NR: 10/13/02 NP_178341.1 8e-34 (NM_126293) putative phloem-specific lectin; protein id: At2g02360.1 [Arabidopsis thaliana]	AT2G02230.1	phloem protein 2-B1
Contig22302_s_at	0.210523	1.08818	1.56769	BEST BLASTX NR: 11/08/02 BAB86519.1 2e-18 (AP003381) contains ESTs C26359(C12174),AU091532(C12174)~hypothetical protein [Oryza sativa (japonica cultivar-group)]	AT2G19710.1	Regulator of Vps4 activity in the MVB pathway protein
Contig19722_at	0.141516	1.10115	1.60319	BEST BLASTX NR: 11/06/02 NP_190913.1 9e-80 (NM_115205) putative protein; protein id: At3g53450.1 [Arabidopsis thaliana]	AT2G37210.1	lysine decarboxylase family protein
HT08G04u_at	0.591111	1.11188	1.29494	BEST BLASTX NR: <none>	AT5G04040.1	Patatin-like phospholipase family protein
Contig10407_at	0.476454	1.07023	1.48572	BEST BLASTX NR: 11/08/02 CAD41532.1 5e-13 (AL606629) OSJNBb0091E11.1 [Oryza sativa (japonica cultivar-group)]	AT3G29000.1	Calcium-binding EF-hand family protein
Contig6445_s_at	0.881958	1.18454	1.24021	BEST BLASTX NR: 10/02/02 BAB56043.1 3e-26 (AP003076) hypothetical protein~similar to Oryza sativa chromosome 1, P0456A01.15 [Oryza sativa (japonica cultivar-group)]	AT5G45690.1	Protein of unknown function (DUF1264)
HW09B04u_at	0.868964	1.63168	1.85565	BEST BLASTX NR: 11/04/02 AAK38495.1 3e-32 unknown protein [Oryza sativa]	AT4G39670.1	Glycolipid transfer protein (GLTP) family protein
Contig10000_s_at	-0.848153	-1.09682	-1.22631	BEST BLASTX NR: 10/02/02 BAA96759.1 4e-44 (AP002521) EST D25138(R3286) corresponds to a region of the predicted gene.~Similar to Pinus taeda	AT5G03170.1	FASCICLIN-like arabinogalactan-protein 11
Contig7944_at	-0.503428	-1.01713	-1.13805	BEST BLASTX NR: 11/04/02 AAN37901.1 e-115 (AF543198) phosphate transporter 6 [Hordeum vulgare subsp. vulgare]
Contig13463_at	-0.297783	-1.05577	-1.30418	BEST BLASTX NR: 11/06/02 AAM53297.1 1e-29 unknown protein [Arabidopsis thaliana]	AT2G18900.1	Transducin/WD40 repeat-like superfamily protein
Contig12672_at	0.0852948	1.07277	1.37253	BEST BLASTX NR: 11/06/02 BAB86519.1 9e-26 (AP003381) contains ESTs C26359(C12174),AU091532(C12174)~hypothetical protein [Oryza sativa (japonica cultivar-group)]	AT2G19710.1	Regulator of Vps4 activity in the MVB pathway protein
Contig22666_at	0.424106	1.00945	1.70129	BEST BLASTX NR: 11/08/02 AAM63095.1 3e-26 (AY085883) unknown [Arabidopsis thaliana]	AT3G22600.1	Bifunctional inhibitor/lipid-transfer protein/seed storage 2S albumin superfamily protein
Contig14685_at	0.696313	1.28293	1.64244	BEST BLASTX NR: <none>	AT4G22505.1	Bifunctional inhibitor/lipid-transfer protein/seed storage 2S albumin superfamily protein
Contig20244_at	0.813083	1.1179	1.39993	BEST BLASTX NR: 10/13/02 NP_195437.1 4e-29 thiol-disulfide interchange like protein; protein id: At4g37200.1 [Arabidopsis thaliana]	AT4G37200.1	Thioredoxin superfamily protein
Contig18698_at	-0.808271	-1.23102	-1.18609	BEST BLASTX NR: 11/06/02 T02876 8e-17 probable auxin transport protein - rice gb|AAC39514.1| (AF056027) auxin transport protein REH1 [Oryza sativa]	AT1G73590.1	Auxin efflux carrier family protein
Contig3667_s_at	0.192162	1.02483	1.22786	BEST BLASTX NR: 11/06/02 T06179 e-164 myb-related protein - barley emb|CAA61021.1| GAMyb protein [Hordeum vulgare subsp. vulgare]	AT5G06100.3	myb domain protein 33
Contig4461_at	0.0150981	1.46227	1.80611	BEST BLASTX NR: 11/04/02 AAF13743.1 8e-83 (AF109921) caleosin [Sesamum indicum]	AT5G55240.1	ARABIDOPSIS THALIANA PEROXYGENASE 2
Contig6858_at	-0.669293	-1.01277	-1.38832	BEST BLASTX NR: 11/08/02 NP_196389.1 e-103 alpha galactosyltransferase protein; protein id: At5g07720.1 [Arabidopsis thaliana]	AT5G07720.1	Galactosyl transferase GMA12/MNN10 family protein
Contig2792_s_at	0.00640101	1.01382	1.55961	BEST BLASTX NR: 11/08/02 AAM15877.1 e-101 thaumatin-like protein [Triticum aestivum]	AT4G11650.1	osmotin 34
Contig3545_at	-0.536083	-1.24819	-1.31511	BEST BLASTX NR: 10/13/02 S49340 e-135 heat-shock protein, 82K, precursor - rye emb|CAA82945.1| heat-shock protein [Secale cereale]	AT2G04030.1	Chaperone protein htpG family protein
Contig11309_s_at	-0.23244	-1.00425	-1.31221	BEST BLASTX NR: <none>	AT2G05580.1	Glycine-rich protein family
Contig5956_at	-0.585919	-0.964164	-1.50078	BEST BLASTX NR: 11/08/02 AAL12220.1 e-122 porphobilinogen deaminase [Triticum aestivum]	AT5G08280.1	hydroxymethylbilane synthase
Contig5601_at	0.240168	0.756373	1.36981	BEST BLASTX NR: 10/04/02 NP_172669.2 e-115 fumarylacetoacetate hydrolase-like protein; protein id: At1g12050.1, supported by cDNA: gi_20334819 [Arabidopsis	AT1G12050.1	fumarylacetoacetase, putative
Contig376_at	-0.391104	0.74555	1.83741	BEST BLASTX NR: 11/04/02 BAB33421.1 1e-55 putative senescence-associated protein [Pisum sativum]
Contig17743_at	-0.22751	-0.814792	-1.5113	BEST BLASTX NR: 11/04/02 NP_195694.1 7e-13 (NM_120147) putative protein; protein id: At4g39840.1, supported by cDNA: gi_18175808 [Arabidopsis thaliana]	AT4G39840.1	unknown protein; FUNCTIONS IN: molecular_function unknown; INVOLVED IN: biological_process unknown; LOCATED IN: endomembrane s
Contig6270_at	-0.381262	-0.970603	-1.36028	BEST BLASTX NR: 01/29/03 AAN65434.1 5e-85 Unknown protein [Oryza sativa (japonica cultivar-group)]	AT2G26280.1	CTC-interacting domain 7
Contig18507_at	0.128143	0.990588	1.41632	BEST BLASTX NR: 10/13/02 NP_199282.1 2e-10 (NM_123836) putative protein; protein id: At5g44690.1 [Arabidopsis thaliana]	AT5G04460.3	RING/U-box superfamily protein
Contig10197_at	0.234556	0.832212	1.56451	BEST BLASTX NR: 10/29/02 AAL71858.1 8e-64 (AY074788) molybdenum cofactor sulfurase [Lycopersicon esculentum]	AT1G16540.1	molybdenum cofactor sulfurase (LOS5) (ABA3)
HVSMEc0015A07r2_s_at	0.482095	0.945234	1.3619	BEST BLASTX NR: <none>	AT4G39080.1	vacuolar proton ATPase A3
Contig940_s_at	-0.651745	-0.96458	-1.46638	BEST BLASTX NR: 10/04/02 CAD12665.1 9e-69 putative fructose 1-,6-biphosphate aldolase [Triticum aestivum]	AT2G36460.1	Aldolase superfamily protein
Contig15306_at	0.099418	0.858022	1.47462	BEST BLASTX NR: 11/06/02 BAB17106.1 e-100 (AP002866) hypothetical protein~similar to Arabidopsis thaliana chromosome 5, K15I22.10 [Oryza sativa (japonica	AT5G45900.1	ThiF family protein
Contig7395_at	-0.309205	-0.985951	-1.57082	BEST BLASTX NR: 10/26/02 AAM67171.1 8e-47 (AY088865) RNA-binding protein-like protein [Arabidopsis thaliana]
Contig25228_at	-0.46341	-0.775195	-1.49253	BEST BLASTX NR: 11/08/02 NP_199841.1 4e-23 (NM_124409) transmembrane transport protein-like; protein id: At5g50300.1 [Arabidopsis thaliana]	AT3G10960.1	AZA-guanine resistant1
Contig9638_at	0.526703	0.868744	1.31447	BEST BLASTX NR: 11/08/02 AAM76344.1 e-101 (AC074196) putative transmembrane protein [Oryza sativa (japonica cultivar-group)]	AT2G02180.1	tobamovirus multiplication protein 3
Contig10182_at	0.111833	0.967267	1.58552	BEST BLASTX NR: 11/07/02 BAB93292.1 e-111 (AP003329) putative ABC transporter [Oryza sativa (japonica cultivar-group)]	AT1G15520.1	pleiotropic drug resistance 12
Contig11426_at	-0.127103	0.929539	1.58899	BEST BLASTX NR: 10/13/02 BAB90101.1 8e-65 (AP003345) contains ESTs AU032740(S13876),AU096717(S14828)~unknown protein [Oryza sativa (japonica cultivar-group)]	AT5G54730.1	homolog of yeast autophagy 18 (ATG18) F
Contig1539_s_at	-0.296815	-0.855621	-1.26102	BEST BLASTX NR: 11/06/02 Q43470 4e-11 14-3-3-LIKE PROTEIN B (14-3-3B) pir||T04406 14-3-3b protein - barley	AT3G02520.1	general regulatory factor 7
Contig20161_at	-0.0486041	0.829894	1.28674	BEST BLASTX NR: 11/06/02 BAB39403.1 2e-75 P0456F08.3 [Oryza sativa (japonica cultivar-group)]	AT1G14560.1	Mitochondrial substrate carrier family protein
rbags7l20_s_at	-0.11226	-0.872457	-1.32258	BEST BLASTX NR: 11/08/02 CAD40786.1 2e-08 OSJNBb0012E08.10 [Oryza sativa (japonica cultivar-group)]	AT5G61790.1	calnexin 1
Contig8454_at	-0.479353	-0.776609	-1.23273	BEST BLASTX NR: 11/06/02 AAK84446.1 e-120 unknown protein [Oryza sativa (japonica cultivar-group)]
Contig1300_x_at	-0.785092	-0.952982	-1.23108	BEST BLASTX NR: 11/08/02 Q42971 e-128 Enolase (2-phosphoglycerate dehydratase) (2-phospho-D-glycerate hydro-lyase) (OSE1)
Contig13420_at	0.206762	0.978792	1.67043	BEST BLASTX NR: 10/27/02 NP_200432.1 3e-06 (NM_125004) unknown protein; protein id: At5g56210.1 [Arabidopsis thaliana]	AT5G56210.1	WPP domain interacting protein 2
Contig4410_at	-0.329664	-0.773591	-1.21244	BEST BLASTX NR: 10/13/02 NP_569038.1 8e-96 dolichyl-di-phosphooligosaccharide-protein glycotransferase (oligosaccharyltransferase)-like; protein id:	AT5G66680.1	dolichyl-diphosphooligosaccharide-protein glycosyltransferase 48kDa subunit family protein
Contig12554_at	0.190129	0.942894	1.2584	BEST BLASTX NR: 10/27/02 BAA96760.1 5e-50 unnamed protein product [Oryza sativa (japonica cultivar-group)] dbj|BAB08199.1| ESTs AU075348(C11252),C98151(C0804),C98150(C0804), C25947(C	AT2G37150.3	RING/U-box superfamily protein
Contig12729_at	-0.415119	-0.664546	-1.24093	BEST BLASTX NR: 10/13/02 BAB16471.1 2e-80 (AP002483) contains EST C91712(E31401)~similar to Arabidopsis thaliana chromosome 3, T16K5.70~unknown protein [Oryza	AT3G49720.2	unknown protein; FUNCTIONS IN: molecular_function unknown; INVOLVED IN: biological_process unknown; LOCATED IN: chloroplast th
HS07O08u_x_at	0.0611319	0.924657	1.70019	BEST BLASTX NR: 11/04/02 CAC51030.1 .045 (AJ318213) procollagen type I alpha 2 chain [Danio rerio]
Contig10483_at	0.737685	0.95399	1.11706	BEST BLASTX NR: 11/06/02 NP_177122.2 1e-80 acid phosphatase, putative; protein id: At1g69640.1, supported by cDNA: gi_17979534 [Arabidopsis thaliana]	AT1G69640.1	sphingoid base hydroxylase 1
Contig7533_at	-0.545062	-0.937982	-1.38238	BEST BLASTX NR: 10/13/02 AAM95643.1 3e-78 (AF530909) WD-repeat protein GhTTG2 [Gossypium hirsutum] gb|AAM95644.1| (AF530910) WD-repeat protein GhTTG2 [Gossypium hirsutum]	AT1G12910.1	Transducin/WD40 repeat-like superfamily protein
Contig8369_at	-0.15524	-0.823203	-1.27926	BEST BLASTX NR: 11/08/02 AAD22495.3 4e-20 APETALA2 protein homolog HAP2 [Hyacinthus orientalis]	AT2G28550.3	related to AP2.7
EBro04_SQ002_I16_s_at	-0.342023	-0.938788	-1.3535	BEST BLASTX NR: 11/06/02 BAB89354.1 .027 ubiquitin-conjugating enzyme OsUBC5a [Oryza sativa (japonica cultivar-group)]	AT4G27960.2	ubiquitin conjugating enzyme 9
Z48624_x_at	-0.367734	-0.736498	-1.075	BEST BLASTX NR: 11/06/02 S53050 6e-44 RNA binding protein - barley emb|CAA88558.1| glycine rich protein, RNA binding protein [Hordeum vulgare subsp.
Contig9022_at	0.419366	0.884342	1.10948	BEST BLASTX NR: 10/25/02 NP_568553.1 4e-094 ADP-ribosylation factor - like protein; protein id: At5g37680.1, supported by cDNA: 14234., supported by cDNA:	AT5G37680.1	ADP-ribosylation factor-like A1A
Contig10340_at	0.441878	0.822736	1.21933	BEST BLASTX NR: <none>
HVSMEa0006N15r2_s_at	-0.35609	-0.766024	-1.57602	BEST BLASTX NR: 11/08/02 T00953 4e-07 hypothetical protein F20D22.3 - Arabidopsis thaliana gb|AAC16741.1| (AC002411) Contains similarity to gb|Z69902 from C. elegans.	AT1G04200.1	FUNCTIONS IN: molecular_function unknown; INVOLVED IN: N-terminal protein myristoylation; LOCATED IN: cellular_component unknown
HS05F03r_s_at	0.742637	0.8693	1.05373	BEST BLASTX NR: <none>	AT3G47160.2	RING/U-box superfamily protein
Contig25393_at	-0.519669	-0.841667	-1.20545	BEST BLASTX NR: <none>	AT1G14900.1	high mobility group A
Contig5508_at	-0.578962	-0.822447	-1.36433	BEST BLASTX NR: 11/08/02 NP_566220.1 3e-72 (NM_111270) expressed protein; protein id: At3g03990.1, supported by cDNA: 6052., supported by cDNA: gi_17381266,	AT3G03990.1	alpha/beta-Hydrolases superfamily protein
HK06G13r_s_at	0.535482	0.849854	1.06482	BEST BLASTX NR: <none>	AT2G36835.1	unknown protein; FUNCTIONS IN: molecular_function unknown; INVOLVED IN: biological_process unknown; LOCATED IN: chloroplast en
EBem08_SQ002_D16_s_at	-0.712332	-0.897032	-1.13533	BEST BLASTX NR: 10/13/02 NP_200854.1 1e-13 protein transport protein subunit - like; protein id: At5g60460.1 [Arabidopsis thaliana]	AT5G60460.1	Preprotein translocase Sec, Sec61-beta subunit protein
Contig2402_s_at	0.509825	0.975657	1.28082	BEST BLASTX NR: 11/07/02 Q10716 e-108 Cysteine proteinase 1 precursor pir||S59597 cysteine proteinase (EC 3.4.22.-) 1 precursor - maize	AT4G39090.1	Papain family cysteine protease
Contig10887_at	0.190288	0.95281	1.51145	BEST BLASTX NR: 11/06/02 NP_200882.1 1e-88 (NM_125467) ABC transporter family protein; protein id: At5g60740.1 [Arabidopsis thaliana]	AT5G60740.1	ABC transporter family protein
Contig3808_at	0.657551	0.865689	1.02622	BEST BLASTX NR: 11/06/02 BAB91740.1 1e-72 putative nifU-like protein [Oryza sativa (japonica cultivar-group)]	AT4G22220.1	SufE/NifU family protein
Contig8705_at	-0.790864	-0.895697	-1.18965	BEST BLASTX NR: 10/26/02 BAB67874.1 e-117 putative protein kinase AFC1 [Oryza sativa (japonica cultivar-group)]	AT3G53570.4	FUS3-complementing gene 1
Contig3265_at	-0.759164	-0.958161	-1.073	BEST BLASTX NR: 11/06/02 BAB86162.1 9e-08 (AP003537) contains EST AU102063(S6254)~unknown protein [Oryza sativa (japonica cultivar-group)]	AT1G47970.1	unknown protein; FUNCTIONS IN: molecular_function unknown; INVOLVED IN: biological_process unknown; LOCATED IN: cytosol; EXPRE
Contig5557_at	0.56072	0.952143	1.1318	BEST BLASTX NR: 11/08/02 BAB93408.1 e-141 putative serine/threonine protein phosphatase [Oryza sativa (japonica cultivar-group)]
Contig9578_s_at	-0.809323	-0.874825	-1.10981	BEST BLASTX NR: 10/02/02 BAB90379.1 e-106 ankyrin-like protein [Oryza sativa (japonica cultivar-group)]	AT5G64030.1	S-adenosyl-L-methionine-dependent methyltransferases superfamily protein
Contig3744_s_at	0.605633	0.957902	1.5801	BEST BLASTX NR: 10/02/02 T02662 3e-60 hin1 protein homolog - rice gb|AAB97367.1| (AF039532) harpin induced gene 1 homolog [Oryza sativa]	AT5G06320.1	NDR1/HIN1-like 3
Contig13791_at	-0.512403	-0.81002	-1.21689	BEST BLASTX NR: 10/13/02 NP_193537.2 4e-63 putative protein; protein id: At4g18030.1, supported by cDNA: gi_15294145 [Arabidopsis thaliana]
Contig7958_at	0.234391	0.869717	1.27172	BEST BLASTX NR: 10/26/02 BAB62326.1 e-120 peptide transporter [Oryza sativa (japonica cultivar-group)] dbj|BAB62327.1| peptide transporter [Oryza sativa (japonica cultivar-group)]	AT2G02040.1	peptide transporter 2
Contig11301_at	0.55043	0.995693	1.31075	BEST BLASTX NR: 10/04/02 NP_566518.1 8e-41 expressed protein; protein id: At3g15580.1, supported by cDNA: 2186., supported by cDNA: gi_19912166 [Arabidopsis	AT3G15580.1	Ubiquitin-like superfamily protein
HA11C13u_s_at	-0.283597	-0.864349	-1.37643	BEST BLASTX NR: 10/31/02 AAM91875.1 9e-12 putative transcription factor [Oryza sativa (japonica cultivar-group)]	AT1G73230.1	Nascent polypeptide-associated complex NAC
Contig4463_s_at	-0.573209	-0.856809	-1.10652	BEST BLASTX NR: <none>	AT3G62420.1	basic region/leucine zipper motif 53
Contig5163_at	-0.257097	-0.783485	-1.48613	BEST BLASTX NR: 10/31/02 AAK55780.1 e-100 Putative 40S ribosomal protein; contains C-terminal domain [Oryza sativa]	AT5G35530.1	Ribosomal protein S3 family protein
Contig10859_at	0.448932	0.967371	1.17863	BEST BLASTX NR: 10/29/02 NP_701564.1 2e-04 (NC_004316) hypothetical protein [Plasmodium falciparum 3D7] gb|AAN36288.1|AE014847_15 (AE014847) hypothetical protein [Plasmodium falciparu	AT4G26450.1	unknown protein; Has 614 Blast hits to 492 proteins in 137 species: Archae - 0; Bacteria - 94; Metazoa - 255; Fungi - 76; Plan
Contig6673_at	0.346961	0.787671	1.10337	BEST BLASTX NR: 11/08/02 AAD37016.2 5e-29 (AF126057) microtubule-associated protein [Arabidopsis thaliana]	AT4G29950.2	Ypt/Rab-GAP domain of gyp1p superfamily protein
AJ421947.1_s_at	-0.75989	-0.987551	-1.2452	TAE421947 Triticum aestivum mRNA for NADPH-thioredoxin reductase (ntr gene)	AT2G17420.1	NADPH-dependent thioredoxin reductase A
Contig5302_at	0.475326	0.899363	1.23022	BEST BLASTX NR: <none>	AT2G41420.1	proline-rich family protein
Contig1824_s_at	-0.112691	-0.820192	-1.25361	BEST BLASTX NR: 10/13/02 AAL33594.1 e-126 (AF439728) serine hydroxymethyltransferase [Zea mays]	AT4G37930.1	serine transhydroxymethyltransferase 1
Contig15539_at	-0.69256	-0.914966	-1.02288	BEST BLASTX NR: 10/27/02 BAA93019.1 4e-84 (AP001552) hypothetical protein [Oryza sativa (japonica cultivar-group)]
Contig10087_at	0.478203	0.998425	1.21793	BEST BLASTX NR: 10/27/02 BAC20797.1 2e-72 contains EST AU173803(R3795)~integral membrane protein-like [Oryza sativa (japonica cultivar-group)]	AT1G03260.1	SNARE associated Golgi protein family
Contig4088_at	0.402378	0.780087	1.13683	BEST BLASTX NR: 10/27/02 NP_176395.1 6e-52 symbiosis-related protein, putative; protein id: At1g62040.1, supported by cDNA: 19175., supported by cDNA:	AT1G62040.2	Ubiquitin-like superfamily protein
EBro01_SQ004_B20_at	0.140111	-0.659836	-1.34472	BEST BLASTX NR: 11/06/02 AAD21412.1 4e-05 (AC005882) 3063 [Arabidopsis thaliana]	AT1G61660.4	basic helix-loop-helix (bHLH) DNA-binding superfamily protein
Contig12425_at	0.299233	0.841058	1.12989	BEST BLASTX NR: 01/29/03 BAB16905.1 9e-28 P0005A05.9 [Oryza sativa (japonica cultivar-group)]	AT2G16710.3	Iron-sulphur cluster biosynthesis family protein
Contig8731_at	0.00723232	0.692178	1.13763	BEST BLASTX NR: <none>	AT1G54710.1	homolog of yeast autophagy 18 (ATG18) H
Contig109_at	-0.741674	-0.926351	-1.01509	BEST BLASTX NR: 10/13/02 AAL26574.1 4e-90 putative fructokinase I [Oryza sativa] dbj|BAB90210.1| putative fructokinase I [Oryza sativa (japonica cultivar-group)]
Contig12200_at	0.13466	0.817194	1.07765	BEST BLASTX NR: 10/13/02 NP_178516.1 e-117 (NM_126468) putative acyl-CoA synthetase; protein id: At2g04350.1, supported by cDNA: gi_15450592, supported by cDNA:	AT2G04350.2	AMP-dependent synthetase and ligase family protein
Contig14972_s_at	0.183805	0.828429	1.31126	BEST BLASTX NR: 11/04/02 BAC05621.1 8e-18 simiar to ATP-binding cassette, sub-family D, member 3 [Oryza sativa (japonica cultivar-group)]	AT4G39850.2	peroxisomal ABC transporter 1
Contig25064_at	0.548906	0.947563	1.14803	BEST BLASTX NR: 10/29/02 AAF99728.1 1e-08 (AC004557) F17L21.8 [Arabidopsis thaliana]	AT1G27290.2	unknown protein; FUNCTIONS IN: molecular_function unknown; INVOLVED IN: biological_process unknown; EXPRESSED IN: 25 plant struc
Contig1430_at	-0.298578	-0.767589	-1.06709	BEST BLASTX NR: 11/06/02 BAB89354.1 4e-83 ubiquitin-conjugating enzyme OsUBC5a [Oryza sativa (japonica cultivar-group)]	AT4G27960.2	ubiquitin conjugating enzyme 9
Contig2310_at	-0.435401	-0.966296	-1.61698	BEST BLASTX NR: 10/13/02 NP_187207.1 5e-41 putative 60S ribosomal protein L22; protein id: At3g05560.1, supported by cDNA: 8244., supported by cDNA: gi_17529147	AT3G05560.3	Ribosomal L22e protein family
Contig12871_at	-0.790568	-0.887093	-1.09316	BEST BLASTX NR: 11/07/02 NP_188034.1 1e-29 (NM_112274) hypothetical protein; protein id: At3g14180.1, supported by cDNA: gi_18176239, supported by cDNA:	AT1G54060.1	6B-interacting protein 1-like 1
Contig5191_at	-0.250889	0.77886	1.37864	BEST BLASTX NR: 10/27/02 BAA85396.1 e-113 ESTs C22369(C12239),C22370(C12239), AU057852(S21844),AU057853(S21844) correspond to a region	AT2G17290.1	Calcium-dependent protein kinase family protein
Contig5769_at	-0.419848	-0.572542	-1.23755	BEST BLASTX NR: 11/06/02 Q05761 2e-64 40S RIBOSOMAL PROTEIN S13 pir||S30146 ribosomal protein S13, cytosolic - maize	AT4G00100.1	ribosomal protein S13A
HV08J06u_at	-0.647694	-0.774459	-1.42128	BEST BLASTX NR: 11/04/02 BAB89753.1 4e-45 (AP003271) contains ESTs D40040(S1765),AU161624(S1765)~similar to Arabidopsis thaliana chromosome 2, At2g39370~unknown	AT2G39370.1	unknown protein; BEST Arabidopsis thaliana protein match is: unknown protein (TAIR:AT2G37380.1); Has 184 Blast hits to 178 pro
Contig1936_at	-0.256424	-0.625859	-1.08313	BEST BLASTX NR: 11/06/02 AAK67641.1 e-101 ribosomal protein L15 [Homo sapiens]	AT4G17390.1	Ribosomal protein L23/L15e family protein
Contig24314_at	0.402542	0.749176	1.09133	BEST BLASTX NR: 11/04/02 BAB02961.1 4e-08 (AP000419) gene_id:MVI11.11~unknown protein [Arabidopsis thaliana]	AT3G19190.1	autophagy 2
Contig16795_at	-0.60127	-0.822136	-1.10064	BEST BLASTX NR: 10/13/02 NP_189514.1 5e-69 (NM_113793) hypothetical protein; protein id: At3g28720.1 [Arabidopsis thaliana]
Contig6761_at	0.146937	0.872758	1.39173	BEST BLASTX NR: 11/06/02 AAN33182.1 3e-70 (AF543419) major facilitator superfamily antiporter [Oryza sativa (japonica cultivar-group)]	AT5G13750.1	zinc induced facilitator-like 1
Contig17488_at	0.199385	0.850109	1.15449	BEST BLASTX NR: 11/06/02 AAK64577.1 8e-80 (AY036610) beclin1-like protein [Triticum aestivum]	AT3G61710.1	AUTOPHAGY 6
Contig6705_at	0.200854	0.926856	1.17136	BEST BLASTX NR: 10/27/02 NP_188408.1 e-111 (NM_112662) dehydrogenase, putative; protein id: At3g17810.1, supported by cDNA: gi_14334711, supported by cDNA:	AT3G17810.1	pyrimidine 1
Contig13615_at	0.326752	0.923295	1.50206	BEST BLASTX NR: <none>	AT3G22160.1	VQ motif-containing protein
Contig7136_at	-0.860208	-0.863032	-1.3364	BEST BLASTX NR: 11/07/02 T02951 e-110 probable mitogen activated protein kinase - rice gb|AAC32599.1| (AF080436) mitogen activated protein kinase kinase [Oryza sativa]	AT3G04910.1	with no lysine (K) kinase 1
EBem05_SQ004_F24_x_at	0.125603	0.590431	1.19835	BEST BLASTX NR: <none>
Contig7324_s_at	0.321123	0.802772	1.08454	BEST BLASTX NR: 10/27/02 AAL31695.1 e-108 putative calcineurin B-like protein [Oryza sativa]	AT4G26570.1	calcineurin B-like 3
Contig1936_x_at	-0.156339	-0.55578	-1.07428	BEST BLASTX NR: 11/06/02 AAK67641.1 e-101 ribosomal protein L15 [Homo sapiens]	AT4G17390.1	Ribosomal protein L23/L15e family protein
Contig14757_at	0.29362	0.501552	1.11592	BEST BLASTX NR: 10/27/02 NP_195118.1 1e-69 putative protein; protein id: At4g33920.1, supported by cDNA: 40123., supported by cDNA: gi_13937197, supported by	AT4G33920.1	Protein phosphatase 2C family protein
Contig2828_at	-0.422344	-0.822714	-1.2169	BEST BLASTX NR: 10/02/02 Q08479 e-114 ADENYLATE KINASE A (ATP-AMP TRANSPHOSPHORYLASE) dbj|BAA01180.1| adenylate kinase-a [Oryza sativa]	AT5G63400.1	adenylate kinase 1
HVSMEn0019N20f2_at	-0.794487	-0.955662	-1.27642	BEST BLASTX NR: <none>
Contig11284_at	0.437213	0.885782	1.25839	BEST BLASTX NR: 10/13/02 BAC10185.1 1e-75 (AP004380) contains EST C91668(E31216)~similar to FH protein interacting protein FIP1 [Oryza sativa (japonica	AT1G28200.1	FH interacting protein 1
HY10F15u_s_at	-0.305657	-0.542809	-1.2233	BEST BLASTX NR: <none>	AT1G72370.2	40s ribosomal protein SA
Contig11870_at	-0.404182	-0.960441	-1.23794	BEST BLASTX NR: 11/06/02 AAL83926.1 3e-88 D-type cyclin [Zea mays]	AT5G65420.1	CYCLIN D4;1
Contig9543_at	0.16492	0.754866	1.04071	BEST BLASTX NR: 10/13/02 NP_193853.1 2e-83 (NM_118240) putative protein; protein id: At4g21210.1 [Arabidopsis thaliana]	AT4G21210.1	PPDK regulatory protein
Contig471_s_at	-0.184649	-0.619822	-1.13324	BEST BLASTX NR: 11/07/02 S53050 1e-15 RNA binding protein - barley emb|CAA88558.1| glycine rich protein, RNA binding protein [Hordeum vulgare subsp.	AT2G21660.1	cold, circadian rhythm, and rna binding 2
Contig14612_at	-0.966418	-0.944829	-1.0232	BEST BLASTX NR: 10/02/02 BAB92170.1 2e-34 OSJNBa0016I09.22 [Oryza sativa (japonica cultivar-group)]	AT1G29170.1	SCAR family protein
Contig18084_at	-0.699959	-0.929772	-1.07572	BEST BLASTX NR: 10/29/02 AAK21342.1 4e-37 (AC024594) putative transcription factor [Oryza sativa (japonica cultivar-group)]	AT4G30080.1	auxin response factor 16
Contig5416_s_at	-0.608538	-0.867996	-1.09709	BEST BLASTX NR: 11/08/02 NP_197036.1 8e-06 (NM_121536) putative protein; protein id: At5g15320.1 [Arabidopsis thaliana]	AT5G15320.2	unknown protein; FUNCTIONS IN: molecular_function unknown; INVOLVED IN: biological_process unknown; LOCATED IN: endomembrane sys
baak13l10_s_at	-0.605391	-0.966795	-1.10744	BEST BLASTX NR: 01/29/03 AAM94294.1 6e-05 putative stripe rust resistance protein Yr10 [Sorghum bicolor]
Contig8702_at	0.510119	0.996965	1.26104	BEST BLASTX NR: 10/31/02 BAC07004.1 1e-76 transcription factor-like protein [Oryza sativa (japonica cultivar-group)]	AT2G40950.1	Basic-leucine zipper (bZIP) transcription factor family protein
Contig5879_at	-0.534053	-0.982881	-1.04161	BEST BLASTX NR: 11/06/02 AAM51827.1 e-115 (AC105730) Putative phosphoserine aminotransferase [Oryza sativa (japonica cultivar-group)]
Contig4105_s_at	-0.153854	-0.909113	-1.30493	BEST BLASTX NR: 10/13/02 AAM91875.1 8e-75 putative transcription factor [Oryza sativa (japonica cultivar-group)]	AT1G73230.1	Nascent polypeptide-associated complex NAC
Contig3655_at	0.395024	0.748748	1.00353	BEST BLASTX NR: 01/29/03 AAK59761.1 2e-98 AT3g42050/F4M19_10 [Arabidopsis thaliana]	AT3G42050.1	vacuolar ATP synthase subunit H family protein
Contig4010_at	-0.636869	-0.876404	-1.39087	BEST BLASTX NR: 10/02/02 T03735 e-124 probable enoyl-[acyl-carrier-protein] reductase (NADH2) (EC 1.3.1.9) - rice	AT2G05990.2	NAD(P)-binding Rossmann-fold superfamily protein
Contig10925_at	-0.461578	-0.757725	-1.20569	BEST BLASTX NR: 11/08/02 NP_196843.1 4e-51 (NM_121342) putative protein; protein id: At5g13390.1 [Arabidopsis thaliana]	AT5G13390.1	no exine formation 1
HVSMEi0001G22r2_s_at	-0.513987	-0.896833	-1.27124	BEST BLASTX NR: <none>	AT5G13390.1	no exine formation 1
Contig3618_s_at	-0.722977	-0.913157	-1.10673	BEST BLASTX NR: 11/06/02 T03400 4e-79 probable transcription factor SF3 - common tobacco emb|CAA71891.1| LIM-domain SF3 protein [Nicotiana tabacum]	AT2G39900.1	GATA type zinc finger transcription factor family protein
Contig6774_at	-0.607691	-0.743116	-1.13333	BEST BLASTX NR: 10/29/02 AAL85701.1 e-119 Mei2-like protein [Hordeum vulgare subsp. vulgare]	AT5G61960.2	MEI2-like protein 1
Contig15827_at	-0.449384	-0.638732	-1.09716	BEST BLASTX NR: 10/26/02 NP_200110.1 2e-41 (NM_124677) unknown protein; protein id: At5g52980.1 [Arabidopsis thaliana]	AT5G52980.1	CONTAINS InterPro DOMAIN/s: ATPase, vacuolar ER assembly factor, Vma12 (InterPro:IPR021013); Has 1807 Blast hits to 1807 prote
HU14O14u_s_at	-0.588024	-0.910246	-1.20932	BEST BLASTX NR: 11/04/02 P08817 2e-27 Acyl carrier protein II, chloroplast precursor (ACP II) pir||T10175 acyl carrier protein II - barley	AT1G54580.1	acyl carrier protein 2
Contig7447_at	0.261863	0.801386	1.17844	BEST BLASTX NR: 10/26/02 AAG13433.1 8e-81 unknown protein [Oryza sativa (japonica cultivar-group)]	AT4G10790.1	UBX domain-containing protein
S0001100150B08F1_s_at	-0.382918	-0.751762	-1.15864	BEST BLASTX NR: 11/06/02 P49233 2e-16 Profilin 2 pir||T06553 probable profilin PRO2 - wheat	AT5G33320.1	Glucose-6-phosphate/phosphate translocator-related
Contig8533_s_at	-0.47966	-0.811917	-1.16231	BEST BLASTX NR: 10/27/02 T03968 4e-80 probable transcription factor - rice emb|CAA71844.1| RAPB protein [Oryza sativa (indica cultivar-group)]	AT3G20910.1	nuclear factor Y, subunit A9
Contig5232_at	-0.174142	-0.560258	-1.24764	BEST BLASTX NR: 11/04/02 P40590 8e-56 60S RIBOSOMAL PROTEIN L34 pir||S60476 ribosomal protein L34, cytosolic - garden pea
HA30O17r_s_at	-0.496101	-0.724709	-1.14606	BEST BLASTX NR: 10/31/02 NP_189984.1 5e-23 ribosomal S29 -like protein; protein id: At3g43980.1, supported by cDNA: 473., supported by cDNA: gi_13194825, supported by	AT4G33865.1	Ribosomal protein S14p/S29e family protein
Contig3265_s_at	-0.832698	-0.929363	-1.26045	BEST BLASTX NR: 11/06/02 BAB86162.1 9e-08 (AP003537) contains EST AU102063(S6254)~unknown protein [Oryza sativa (japonica cultivar-group)]	AT1G47970.1	unknown protein; FUNCTIONS IN: molecular_function unknown; INVOLVED IN: biological_process unknown; LOCATED IN: cytosol; EXPRE
Contig9191_at	0.508769	0.873195	1.25229	BEST BLASTX NR: 10/26/02 NP_180326.1 1e-34 putative zinc finger protein; protein id: At2g27580.1, supported by cDNA: 14203., supported by cDNA: gi_18253038
Contig20828_at	0.296382	0.703586	1.4201	BEST BLASTX NR: 11/08/02 AAK92612.1 9e-56 (AC078944) Putative cytochrome P-450 like protein [Oryza sativa] [Oryza sativa (japonica cultivar-group)]	AT2G45570.1	cytochrome P450, family 76, subfamily C, polypeptide 2
Contig5358_at	-0.425331	0.739902	1.76392	BEST BLASTX NR: 10/02/02 NP_568689.1 e-112 expressed protein; protein id: At5g48020.1, supported by cDNA: 40096. [Arabidopsis thaliana]	AT5G48020.1	2-oxoglutarate (2OG) and Fe(II)-dependent oxygenase superfamily protein
Contig12539_s_at	-0.637684	-0.827645	-1.12821	BEST BLASTX NR: 10/28/02 CAD41336.1 2e-039 (AL662946) oj991113_30.18 [Oryza sativa (japonica cultivar-group)]	AT5G43050.1	Protein of unknown function (DUF565)
Contig1794_s_at	-0.0186925	-0.394083	-1.23674	BEST BLASTX NR: 11/06/02 P32112 e-128 Adenosylhomocysteinase (S-adenosyl-L-homocysteine hydrolase) (AdoHcyase)	AT4G13940.1	S-adenosyl-L-homocysteine hydrolase
Contig14585_at	0.195977	0.621091	1.2868	BEST BLASTX NR: 11/08/02 S28019 2e-54 gene iojap protein - maize emb|CAA78772.1| putative iojap protein [Zea mays]	AT3G12930.1	Lojap-related protein
Contig1791_x_at	0.02197	-0.102004	-1.01858	BEST BLASTX NR: 10/04/02 P32112 e-132 Adenosylhomocysteinase (S-adenosyl-L-homocysteine hydrolase) (AdoHcyase)	AT4G13940.1	S-adenosyl-L-homocysteine hydrolase
EBro03_SQ006_M21_at	0.776938	0.91577	1.18731	BEST BLASTX NR: <none>	AT1G72510.2	Protein of unknown function (DUF1677)
Contig5626_s_at	0.130175	0.896233	2.14433	BEST BLASTX NR: 10/29/02 T08122 1e-74 cysteine endopeptidase (EC 3.4.22.-) precursor - castor bean gb|AAC62396.1| cysteine endopeptidase precursor [Ricinus communis]	AT5G50260.1	Cysteine proteinases superfamily protein
Contig7633_at	0.308533	0.928069	1.36357	BEST BLASTX NR: 10/27/02 NP_566941.1 2e-27 putative protein; protein id: At3g50910.1, supported by cDNA: gi_14517539 [Arabidopsis thaliana]	AT3G50910.1	unknown protein; BEST Arabidopsis thaliana protein match is: unknown protein (TAIR:AT5G66480.1); Has 76 Blast hits to 75 prote
Contig4183_s_at	-0.770147	-0.990731	-1.08162	BEST BLASTX NR: 10/02/02 NP_194847.2 1e-63 aspartate--tRNA ligase - like protein; protein id: At4g31180.1, supported by cDNA: gi_18252210 [Arabidopsis thaliana]	AT4G31180.2	Class II aminoacyl-tRNA and biotin synthetases superfamily protein
Contig146_s_at	-0.186275	-0.527838	-1.07624	BEST BLASTX NR: <none>	AT2G21660.1	cold, circadian rhythm, and rna binding 2
Contig12817_at	0.234341	0.924932	1.48897	BEST BLASTX NR: 10/13/02 T45686 e-106 receptor-like protein kinase homolog - Arabidopsis thaliana emb|CAB62020.1| (AL133298) receptor-like protein kinase homolog [Arabidopsis	AT3G46290.1	hercules receptor kinase 1
Contig18275_at	-0.92402	-0.79792	-1.30313	BEST BLASTX NR: 11/06/02 BAB90159.1 e-104 (AP003379) hypothetical protein [Oryza sativa (japonica cultivar-group)]	AT1G57680.2	FUNCTIONS IN: molecular_function unknown; INVOLVED IN: biological_process unknown; LOCATED IN: endomembrane system; EXPRESSED
Contig19645_at	-0.321069	-0.77647	-1.1606	BEST BLASTX NR: 10/02/02 NP_193696.2 7e-49 (NM_118081) RRM-containing protein; protein id: At4g19610.1 [Arabidopsis thaliana]
Contig4407_at	-0.302016	-0.776779	-1.22926	BEST BLASTX NR: 10/27/02 AAK49947.1 3e-95 TGF-beta receptor-interacting protein 1 [Phaseolus vulgaris]	AT2G46290.1	Transducin/WD40 repeat-like superfamily protein
Contig9549_at	-0.797784	-0.905651	-1.0456	BEST BLASTX NR: 10/02/02 NP_190647.1 5e-60 putative protein; protein id: At3g50780.1 [Arabidopsis thaliana] pir||T08399 hypothetical protein F18B3.60 - Arabidopsis thaliana	AT3G50780.1	BEST Arabidopsis thaliana protein match is: BTB/POZ domain-containing protein (TAIR:AT1G63850.1); Has 298 Blast hits to 298 pr
Contig16636_at	0.0805876	0.650521	1.33772	BEST BLASTX NR: 11/07/02 AAG42753.1 3e-60 (AF302662) ubiquitin-specific protease 8 [Arabidopsis thaliana]	AT5G22030.1	ubiquitin-specific protease 8
Contig2907_s_at	-0.538156	-0.871057	-1.10648	BEST BLASTX NR: <none>	AT5G14040.1	phosphate transporter 3;1
Contig14199_at	0.271297	0.744049	1.00574	BEST BLASTX NR: 11/06/02 BAB92347.1 1e-90 lysine decarboxylase-like protein [Oryza sativa (japonica cultivar-group)]	AT5G11950.2	Putative lysine decarboxylase family protein
Contig23200_at	0.0549617	0.498231	1.23466	BEST BLASTX NR: 11/07/02 AAM10317.1 8e-75 (AY091769) AT3g20810/MOE17_10 [Arabidopsis thaliana] gb|AAM78048.1| (AY125538) AT3g20810/MOE17_10 [Arabidopsis thaliana]	AT3G20810.1	2-oxoglutarate (2OG) and Fe(II)-dependent oxygenase superfamily protein
Contig9077_at	0.0497814	0.56128	1.12862	BEST BLASTX NR: 01/29/03 AAK18840.1 e-115 putative receptor kinase [Oryza sativa]	AT1G48480.1	receptor-like kinase 1
Contig14588_at	-0.741291	-0.975152	-1.18378	BEST BLASTX NR: 10/29/02 BAB92267.1 4e-64 (AP003232) hypothetical protein~similar to Arabidopsis thaliana chromosome 4, At4g12700 [Oryza sativa (japonica	AT4G12700.1	unknown protein; BEST Arabidopsis thaliana protein match is: unknown protein (TAIR:AT2G04280.1); Has 136 Blast hits to 136 prote
HVSMEa0005G02f2_s_at	-0.834978	-0.883797	-1.06071	BEST BLASTX NR: 11/08/02 NP_179389.1 4e-39 (NM_127354) putative SEC1 family transport protein; protein id: At2g17980.1, supported by cDNA: gi_15215769, supported	AT2G17980.1	Sec1/munc18-like (SM) proteins superfamily
Contig8901_at	-0.340916	-0.815736	-1.13275	BEST BLASTX NR: 11/06/02 NP_565735.1 5e-73 (NM_128767) putative CCR4-associated factor; protein id: At2g32070.1, supported by cDNA: gi_15293024 [Arabidopsis	AT2G32070.1	Polynucleotidyl transferase, ribonuclease H-like superfamily protein
Contig13009_at	0.422301	0.845844	1.0557	BEST BLASTX NR: 10/13/02 NP_568145.1 2e-85 putative protein; protein id: At5g04900.1, supported by cDNA: 14018. [Arabidopsis thaliana]	AT5G04900.1	NYC1-like
Contig18763_at	0.751818	0.86661	1.09397	BEST BLASTX NR: 11/07/02 BAB89441.1 1e-56 (AP003201) Arabidopsis thaliana chromosome 3, At3g05800~hypothetical protein [Oryza sativa (japonica	AT5G54860.1	Major facilitator superfamily protein
Contig5139_at	0.364112	0.904379	1.25019	BEST BLASTX NR: <none>	AT1G03930.1	dual specificity kinase 1
Contig19275_at	0.24539	0.755488	1.09233	BEST BLASTX NR: 01/29/03 BAB68096.1 1e-53 B1088C09.1 [Oryza sativa (japonica cultivar-group)]	AT2G40400.2	Protein of unknown function (DUF399 and DUF3411)
Contig21091_at	0.184824	0.835631	1.06547	BEST BLASTX NR: 11/06/02 CAC40032.1 e-103 (AJ310844) P-type ATPase [Hordeum vulgare]	AT1G10130.1	endoplasmic reticulum-type calcium-transporting ATPase 3
Contig11103_at	0.336538	0.757726	1.35443	BEST BLASTX NR: 10/02/02 NP_564907.1 7e-35 F12A21.7; protein id: At1g67800.1, supported by cDNA: 34552. [Arabidopsis thaliana]	AT5G14420.2	RING domain ligase2
Contig7548_at	0.311536	0.858095	1.17008	BEST BLASTX NR: 11/06/02 NP_179573.1 3e-43 copia-like retroelement pol polyprotein; protein id: At2g19830.1, supported by cDNA: gi_15028176, supported by cDNA:	AT4G29160.3	SNF7 family protein
Contig15780_at	-0.334564	-0.80839	-1.10627	BEST BLASTX NR: 11/04/02 NP_565482.1 3e-17 (NM_127633) putative riboflavin synthase alpha chain; protein id: At2g20690.1, supported by cDNA: 528., supported by cDNA:	AT2G20690.1	lumazine-binding family protein
Contig21203_at	-0.174784	0.250617	1.0088	BEST BLASTX NR: 10/13/02 BAB07964.1 3e-46 P0406H10.14 [Oryza sativa (japonica cultivar-group)]
HV_CEa0002N08r2_at	0.413001	0.827434	1.09276	BEST BLASTX NR: 11/04/02 AAK76609.2 5e-52 (AY045935) putative dihydrolipoamide S-acetyltransferase [Arabidopsis thaliana]	AT3G25860.1	2-oxoacid dehydrogenases acyltransferase family protein
Contig10248_at	0.128408	-0.486666	-1.09666	BEST BLASTX NR: 10/13/02 BAC15982.1 2e-79 (AP004300) putative 60S ribosome subunit biogenesis protein [Oryza sativa (japonica cultivar-group)]
Contig3644_s_at	-0.281551	-0.615989	-1.00408	BEST BLASTX NR: 11/04/02 T01320 8e-35 NOI protein, nitrate-induced - maize gb|AAB86937.1| nitrate-induced NOI protein [Zea mays]	AT2G04410.1	RPM1-interacting protein 4 (RIN4) family protein
Contig613_s_at	-0.597662	-0.775987	-1.03203	BEST BLASTX NR: 11/07/02 BAB55686.1 6e-40 putative malate dehydrogenase [Oryza sativa (japonica cultivar-group)]	AT1G53240.1	Lactate/malate dehydrogenase family protein
Contig10768_s_at	-0.592177	-0.656774	-1.01951	BEST BLASTX NR: 10/27/02 BAA81763.1 e-109 ESTs AU064813(E40579),D24600(R2232) correspond to a region of the predicted gene.~Similar to Human mRNA for KIAA0255 gene.	AT4G12650.1	Endomembrane protein 70 protein family
Contig5924_s_at	0.647941	0.94008	1.01223	BEST BLASTX NR: 11/04/02 T03444 2e-55 protein kinase homolog - rice gb|AAB62693.1| protein kinase [Oryza sativa]	AT5G07070.1	CBL-interacting protein kinase 2
Contig9588_at	0.410577	0.976576	1.14741	BEST BLASTX NR: 11/08/02 NP_567380.1 9e-37 putative protein; protein id: At4g11740.1, supported by cDNA: gi_14596000, supported by cDNA: gi_17978734 [Arabidopsis	AT4G11740.1	Ubiquitin-like superfamily protein
Contig24256_at	0.409959	0.729416	1.03133	BEST BLASTX NR: 11/08/02 BAB85309.1 5e-27 (AP003302) similar to protein kinase AtSIK [Oryza sativa (japonica cultivar-group)]	AT3G08760.1	Protein kinase superfamily protein
Contig20074_at	0.199341	0.800404	1.00949	BEST BLASTX NR: 11/06/02 NP_565132.2 2e-19 (NM_106296) RRM-containing protein; protein id: At1g76460.1 [Arabidopsis thaliana]
Contig23092_at	0.338742	0.800376	1.19909	BEST BLASTX NR: 10/26/02 NP_196992.1 9e-34 (NM_121492) putative cation transport protein; protein id: At5g14880.1 [Arabidopsis thaliana]
Contig19924_at	0.540903	0.827858	1.00304	BEST BLASTX NR: 11/06/02 AAL87668.1 4e-15 (AF465825) susceptibility transcription factor RVS1 [Oryza sativa]
Contig16340_at	-0.25463	-0.859431	-1.78749	BEST BLASTX NR: 11/04/02 CAD41488.1 5e-52 (AL606594) OSJNBa0029H02.4 [Oryza sativa (japonica cultivar-group)]
HT05G12u_s_at	-0.342314	-0.809669	-1.0812	BEST BLASTX NR: <none>	AT3G26420.1	RNA-binding (RRM/RBD/RNP motifs) family protein with retrovirus zinc finger-like domain
HE01O15u_at	0.13565	-0.257439	-1.02273	BEST BLASTX NR: 11/06/02 AAM61574.1 7e-16 (AY085016) EDGP precursor [Arabidopsis thaliana]
Contig9662_at	0.234662	0.465532	1.02499	BEST BLASTX NR: 10/02/02 NP_198006.1 2e-81 hexose transporter - like protein; protein id: At5g26340.1, supported by cDNA: gi_15010579, supported by cDNA:
EBpi07_SQ001_P12_at	0.139129	0.479307	1.1373	BEST BLASTX NR: <none>
Contig6983_at	-0.382257	-0.667579	-1.10969	BEST BLASTX NR: 11/08/02 NP_197853.1 7e-56 (NM_122373) putative protein; protein id: At5g24650.1, supported by cDNA: 5684., supported by cDNA: gi_17979478 [Arabidopsis	AT5G24650.1	Mitochondrial import inner membrane translocase subunit Tim17/Tim22/Tim23 family protein
Contig2448_s_at	-0.0808279	-0.464587	-1.00256	BEST BLASTX NR: 10/29/02 AAK73115.1 8e-55 ribosomal protein L35A [Zea mays]	AT1G74270.1	Ribosomal protein L35Ae family protein
Contig5912_at	0.494575	0.905878	1.27803	BEST BLASTX NR: 11/08/02 NP_176286.2 8e-72 (NM_104770) putative phosphatidylinositol-4-phosphate 5-kinase; protein id: At1g60890.1, supported by cDNA: gi_18491176	AT1G60890.2	Phosphatidylinositol-4-phosphate 5-kinase family protein
Contig4833_at	-0.31072	-0.737416	-1.08346	BEST BLASTX NR: 10/27/02 AAM92821.1 e-125 putative N-acetyl-gamma-glutamyl-phosphate reductase [Oryza sativa (japonica cultivar-group)]	AT2G19940.2	oxidoreductases, acting on the aldehyde or oxo group of donors, NAD or NADP as acceptor;copper ion binding
Contig8769_at	-0.107536	-0.753886	-1.20584	BEST BLASTX NR: 10/29/02 AAG51881.1 9e-58 (AC016162) unknown protein; 79476-81015 [Arabidopsis thaliana]	AT1G71260.1	WHIRLY 2
Contig4150_at	-0.177944	-0.699606	-1.0702	BEST BLASTX NR: 10/02/02 NP_563946.1 1e-51 (NM_101300) RRM-containing protein; protein id: At1g14340.1, supported by cDNA: 9495., supported by cDNA:	AT1G14340.1	RNA-binding (RRM/RBD/RNP motifs) family protein
Contig9874_s_at	0.276511	0.859417	1.32896	BEST BLASTX NR: 11/04/02 AAK20052.1 4e-07 (AC025783) unknown protein [Oryza sativa (japonica cultivar-group)]	AT3G09000.1	proline-rich family protein
Contig14814_at	0.171286	0.997466	1.04566	BEST BLASTX NR: 10/02/02 NP_566873.1 1e-32 putative protein; protein id: At3g45090.1, supported by cDNA: gi_15810518, supported by cDNA: gi_20465686 [Arabidopsis	AT3G45090.1	P-loop containing nucleoside triphosphate hydrolases superfamily protein
Contig3556_at	0.28959	0.893691	1.09595	BEST BLASTX NR: 10/29/02 NP_683563.1 2e-35 expressed protein; protein id: At3g13410.2, supported by cDNA: gi_14334707, supported by cDNA: gi_16323423 [Arabidopsis	AT3G13410.1	unknown protein; FUNCTIONS IN: molecular_function unknown; INVOLVED IN: biological_process unknown; LOCATED IN: endoplasmic reti
Contig10043_at	-0.628673	-0.908008	-1.14191	BEST BLASTX NR: 10/02/02 BAA95630.1 e-108 (AB042521) aspartate kinase [Oryza sativa]	AT5G13280.1	aspartate kinase 1
HVSMEa0018C24r2_s_at	0.317414	0.982311	1.09593	BEST BLASTX NR: 11/08/02 NP_193599.1 3e-16 (NM_117980) leucine-rich repeat transmembrane protein kinase, putative; protein id: At4g18640.1 [Arabidopsis thaliana]	AT4G18640.1	Leucine-rich repeat protein kinase family protein
Contig420_s_at	-0.173054	-0.468337	-1.2461	BEST BLASTX NR: 11/08/02 O48558 7e-52 60S RIBOSOMAL PROTEIN L30 pir||T01411 ribosomal protein L30 - maize	AT1G77940.1	Ribosomal protein L7Ae/L30e/S12e/Gadd45 family protein
Contig5654_at	0.217891	0.693626	1.12375	BEST BLASTX NR: 11/06/02 NP_192629.1 e-117 arginase; protein id: At4g08900.1, supported by cDNA: gi_15450350, supported by cDNA: gi_16974474, supported by cDNA:
Contig5887_at	0.014948	0.497345	1.24447	BEST BLASTX NR: 01/29/03 AAL27797.1 3e-43 alternative oxidase AOX3 precursor [Zea mays]
Contig17505_at	-0.483858	-0.966676	-1.23159	BEST BLASTX NR: 11/04/02 BAC01227.1 7e-10 OSJNBb0024F06.4 [Oryza sativa (japonica cultivar-group)]
Contig7318_at	0.169605	0.792602	1.05638	BEST BLASTX NR: 11/08/02 NP_195215.1 2e-97 (NM_119655) xanthine dehydrogenase - like protein; protein id: At4g34890.1 [Arabidopsis thaliana]	AT4G34890.1	xanthine dehydrogenase 1
Contig192_at	-0.314607	-0.89035	-1.37855	BEST BLASTX NR: 10/31/02 AAM91875.1 5e-68 putative transcription factor [Oryza sativa (japonica cultivar-group)]	AT1G73230.1	Nascent polypeptide-associated complex NAC
Contig7916_at	-0.93713	-0.934662	-1.00366	BEST BLASTX NR: 11/07/02 BAC20736.1 5e-53 (AP004342) contains ESTs AU101213(E2609),C72987(E2609)~disease resistance response protein-like [Oryza sativa (japonica	AT5G42510.1	Disease resistance-responsive (dirigent-like protein) family protein
Contig9026_at	-0.674666	-0.980844	-1.16353	BEST BLASTX NR: 10/27/02 BAA90356.1 8e-79 unnamed protein product [Oryza sativa (japonica cultivar-group)]	AT5G21160.2	LA RNA-binding protein
HA08n04r_s_at	-0.188544	-0.734611	-1.2309	BEST BLASTX NR: 11/06/02 P41098 5e-36 60S RIBOSOMAL PROTEIN L34 pir||S48027 ribosomal protein L34, cytosolic - common tobacco	AT1G69620.1	ribosomal protein L34
Contig7441_at	-0.187421	-0.673015	-1.30915	BEST BLASTX NR: 10/29/02 CAB85492.1 e-125 (AJ277097) putative kinetochore protein [Hordeum vulgare subsp. vulgare]	AT3G57150.1	homologue of NAP57
Contig12042_at	-0.688288	-0.816639	-1.04842	BEST BLASTX NR: 11/08/02 BAB56089.1 1e-78 (AP003244) cytochrome P450-like protein [Oryza sativa (japonica cultivar-group)]	AT3G13730.1	cytochrome P450, family 90, subfamily D, polypeptide 1
Contig12229_at	0.141905	0.74916	1.12451	BEST BLASTX NR: 11/06/02 AAL87254.1 2e-09 (AY080769) unknown protein [Arabidopsis thaliana]	AT1G55280.1	Lipase/lipooxygenase, PLAT/LH2 family protein
Contig12465_at	0.00557924	-0.384815	-1.07329	BEST BLASTX NR: 10/29/02 AAN05322.1 5e-87 (AC105364) Putative homocysteine S-methyltransferase-1 [Oryza sativa (japonica cultivar-group)]
Contig4454_at	-0.30083	-0.768858	-1.27091	BEST BLASTX NR: 10/02/02 NP_188447.1 e-114 chaperonin subunit, putative; protein id: At3g18190.1, supported by cDNA: 7925., supported by cDNA: gi_20466821 [Arabidopsis	AT3G18190.1	TCP-1/cpn60 chaperonin family protein
Contig10689_at	-0.370209	-0.615526	-1.04786	BEST BLASTX NR: 10/27/02 NP_181567.1 3e-86 (NM_129596) putative WD-40 repeat protein; protein id: At2g40360.1 [Arabidopsis thaliana]	AT2G40360.1	Transducin/WD40 repeat-like superfamily protein
Contig16597_at	-0.477521	-0.868251	-1.08411	BEST BLASTX NR: 10/13/02 BAC05607.1 5e-98 (AP004365) contains EST C26285(C12028)~similar to Arabidopsis thaliana chromosome 5, At5g42130~unknown protein [Oryza	AT5G42130.1	Mitochondrial substrate carrier family protein
Contig3173_s_at	0.531065	0.763623	1.09705	BEST BLASTX NR: 11/04/02 BAC16385.1 9e-24 putative low temperature and salt responsive protein [Oryza sativa (japonica cultivar-group)]	AT3G05890.1	Low temperature and salt responsive protein family
Contig13544_at	0.244793	0.851935	1.19785	BEST BLASTX NR: 01/29/03 NP_190645.1 2e-64 glycosyltransferase family; protein id: At3g50760.1 [Arabidopsis thaliana]
HO15C14S_s_at	0.0207211	0.627689	1.03016	BEST BLASTX NR: <none>	AT5G60740.1	ABC transporter family protein
EBpi03_SQ003_A03_s_at	0.0598359	-0.557503	-1.12271	BEST BLASTX NR: 11/06/02 AAB70426.1 4e-12 (AC000104) Strong similarity to 60S ribosomal protein L17 (gb|X01694). EST gb|AA042332 comes from this gene.	AT3G04400.1	Ribosomal protein L14p/L23e family protein
Contig6132_at	0.453434	0.992478	1.05573	BEST BLASTX NR: 10/27/02 AAG46115.1 9e-89 (AC073166) putative sugar transporter [Oryza sativa]	AT4G35300.4	tonoplast monosaccharide transporter2
Contig10941_at	0.651631	0.930873	1.08695	BEST BLASTX NR: 10/29/02 AAC49135.1 3e-40 (U37336) SAG12 protein [Arabidopsis thaliana]
Contig6491_at	0.314189	0.750658	1.1273	BEST BLASTX NR: 11/06/02 BAB63691.1 1e-84 P0518C01.30 [Oryza sativa (japonica cultivar-group)] dbj|BAB89865.1| P0698H10.8 [Oryza sativa (japonica cultivar-group)]
Contig16338_at	0.178033	0.701217	1.01569	BEST BLASTX NR: 11/07/02 AAF55430.3 .002 (AE003718) CG5836-PA [Drosophila melanogaster]	AT2G16940.2	Splicing factor, CC1-like
Contig15605_at	0.24915	0.643912	1.13152	BEST BLASTX NR: 11/07/02 BAC16013.1 2e-59 (AP004308) contains ESTs AU062478(C11349),AU092192(C11349),	AT3G43230.1	RING/FYVE/PHD-type zinc finger family protein
Contig12035_at	0.632645	0.837326	1.03024	BEST BLASTX NR: 10/29/02 NP_194348.1 2e-74 (NM_118751) mitochondrial carrier protein family; protein id: At4g26180.1 [Arabidopsis thaliana]	AT4G26180.1	Mitochondrial substrate carrier family protein
Contig12692_at	0.370025	0.836524	1.06371	BEST BLASTX NR: 11/08/02 NP_200562.1 3e-55 (NM_125135) xyloglucan endotransglycosylase, putative; protein id: At5g57540.1 [Arabidopsis thaliana]	AT5G57540.1	xyloglucan endotransglucosylase/hydrolase 13
Contig372_s_at	0.0070275	0.930681	1.36657	BEST BLASTX NR: 11/04/02 AAL31950.1 4e-12 CDH1-D [Gallus gallus]
Contig19284_at	-0.670217	-0.884972	-1.0452	BEST BLASTX NR: 11/04/02 NP_175274.1 3e-52 leaf development protein Argonaute; protein id: At1g48410.1, supported by cDNA: gi_2149639 [Arabidopsis thaliana]	AT1G48410.3	Stabilizer of iron transporter SufD / Polynucleotidyl transferase
Contig22370_at	0.709024	0.937952	1.19136	BEST BLASTX NR: 11/07/02 AAD11808.1 1e-25 (AF112863) syntaxin-related protein Nt-syr1 [Nicotiana tabacum]
Contig24085_at	0.203192	0.591744	1.01633	BEST BLASTX NR: 11/07/02 AAM74330.2 2e-78 (AC114474) Hypothetical protein [Oryza sativa (japonica cultivar-group)]	AT5G66810.1	CONTAINS InterPro DOMAIN/s: CTLH, C-terminal LisH motif (InterPro:IPR006595); BEST Arabidopsis thaliana protein match is: LisH
Contig14027_at	-0.304846	0.407425	1.05768	BEST BLASTX NR: 10/27/02 AAF26446.1 4e-74 putative nucleoside transporter [Arabidopsis thaliana]	AT1G70330.1	equilibrative nucleotide transporter 1
Contig4895_at	-0.109265	-0.860019	-1.51831	BEST BLASTX NR: 10/26/02 NP_565723.1 2e-33 (NM_128698) expressed protein; protein id: At2g31410.1, supported by cDNA: gi_13430697, supported by cDNA: gi_15293176	AT2G31410.1	unknown protein; Has 1719 Blast hits to 1091 proteins in 184 species: Archae - 5; Bacteria - 24; Metazoa - 559; Fungi - 169; P
Contig24931_at	-0.61574	-0.963753	-1.02989	BEST BLASTX NR: 10/27/02 NP_174323.1 9e-53 auxin response transcription factor(ARF6); protein id: At1g30330.1, supported by cDNA: gi_4102599 [Arabidopsis thaliana]	AT1G30330.2	auxin response factor 6
Contig3880_s_at	0.584073	0.957178	1.08987	BEST BLASTX NR: 11/06/02 Q40787 e-114 RAS-RELATED PROTEIN RAB7 (POSSIBLE APOSPORY-ASSOCIATED PROTEIN) gb|AAA85273.1| possible apospory-associated protein	AT3G18820.1	RAB GTPase homolog G3F
Contig5087_at	-0.0138993	-0.543762	-1.10413	BEST BLASTX NR: 10/29/02 BAB84432.1 2e-52 putative nuclear RNA binding protein A [Oryza sativa (japonica cultivar-group)]	AT5G47210.1	Hyaluronan / mRNA binding family
Contig12950_at	0.103064	0.691792	1.02014	BEST BLASTX NR: 11/08/02 AAK96550.1 7e-55 At2g17400 [Arabidopsis thaliana]	AT2G17410.1	ARID/BRIGHT DNA-binding domain-containing protein
Contig13197_at	-0.480242	-0.890119	-1.32832	BEST BLASTX NR: 11/06/02 BAB92303.1 2e-82 (AP003253) hypothetical protein~similar to Arabidopsis thaliana chromosome 4,At4g23620 [Oryza sativa (japonica	AT4G23620.1	Ribosomal protein L25/Gln-tRNA synthetase, anti-codon-binding domain
Contig19066_at	0.338797	0.813765	1.03611	BEST BLASTX NR: <none>
Contig15309_at	-0.563744	-0.733526	-1.03578	BEST BLASTX NR: 10/27/02 AAM33801.1 3e-45 (AF317905) AP2/EREBP transcription factor BABY BOOM2 [Brassica napus]
HU05G03u_s_at	-0.93306	-0.824632	-1.00806	BEST BLASTX NR: 11/04/02 BAB70751.1 6e-08 respiratory burst oxidase homolog [Solanum tuberosum]	AT5G47910.1	respiratory burst oxidase homologue D
Contig9360_at	-0.448954	-0.947032	-1.16375	BEST BLASTX NR: 11/06/02 NP_568687.1 2e-31 MutT domain protein-like; protein id: At5g47650.1, supported by cDNA: gi_14596036, supported by cDNA: gi_17978726	AT5G47650.1	nudix hydrolase homolog 2
Contig10454_s_at	-0.282098	-0.912437	-1.21462	BEST BLASTX NR: 10/02/02 NP_181260.1 2e-68 (NM_129279) unknown protein; protein id: At2g37230.1 [Arabidopsis thaliana]	AT2G37230.1	Tetratricopeptide repeat (TPR)-like superfamily protein
HA12B04u_at	-0.565021	-0.864879	-1.14856	BEST BLASTX NR: 10/31/02 BAB86070.1 2e-45 (AP003418) hypothetical protein~similar to Arabidopsis thaliana chromosome 3, At3g02650 [Oryza sativa (japonica
Contig1139_s_at	-0.197856	-0.459472	-1.06856	BEST BLASTX NR: 10/27/02 AAM47582.1 e-100 putative 60S ribosomal protein [Sorghum bicolor]	AT5G48760.2	Ribosomal protein L13 family protein
Contig8760_at	0.498996	0.951524	1.28366	BEST BLASTX NR: 11/06/02 BAA90810.1 2e-71 (AP001168) ESTs AU082174(S13676),AU032395(R3986) correspond to a region of the predicted gene.~Similar to Arabidopsis
Contig5941_at	0.622693	0.981286	1.21491	BEST BLASTX NR: 01/29/03 BAB64632.1 1e-63 OSJNBa0083M16.33 [Oryza sativa (japonica cultivar-group)]
Contig13096_at	0.0483144	-0.714143	-1.07286	BEST BLASTX NR: 10/02/02 AAG10147.1 3e-76 (AF250341) putative UDP-galactose transporter MSS4 [Arabidopsis thaliana]	AT1G14360.1	UDP-galactose transporter 3
Contig7319_at	0.45455	0.769624	1.16072	BEST BLASTX NR: 11/06/02 NP_198928.2 6e-71 putative protein; protein id: At5g41120.1, supported by cDNA: gi_17979136, supported by cDNA: gi_20465348 [Arabidopsis	AT5G41120.1	Esterase/lipase/thioesterase family protein
Contig5940_s_at	0.0152421	0.314592	1.01652	BEST BLASTX NR: 11/08/02 CAD41249.1 5e-66 OSJNBa0067K08.13 [Oryza sativa (japonica cultivar-group)]	AT4G10790.1	UBX domain-containing protein
Contig13414_at	-0.535836	-0.897436	-1.08306	BEST BLASTX NR: 10/02/02 NP_194434.1 8e-72 SNF8 like protein; protein id: At4g27040.1 [Arabidopsis thaliana] pir||T04827 SNF8 protein homolog F10M23.380 - Arabidopsis thaliana	AT4G27040.4	EAP30/Vps36 family protein
Contig10775_at	-0.543547	-0.897676	-1.01611	BEST BLASTX NR: 11/06/02 BAB89954.1 5e-49 P0035F12.11 [Oryza sativa (japonica cultivar-group)] dbj|BAB90521.1| B1065G12.3 [Oryza sativa (japonica cultivar-group)]
Contig13136_at	-0.418931	-0.85497	-1.05185	BEST BLASTX NR: 10/02/02 AAD32567.1 5e-13 NT3 [Nicotiana tabacum]	AT1G03080.1	kinase interacting (KIP1-like) family protein
Contig840_s_at	-0.737568	-0.978698	-1.1434	BEST BLASTX NR: 01/29/03 JC1466 7e-73 inorganic diphosphatase (EC 3.6.1.1) - barley	AT1G15690.1	Inorganic H pyrophosphatase family protein
Contig1368_at	-0.147483	-0.609325	-1.13582	BEST BLASTX NR: 11/08/02 AAM64816.1 3e-50 Ribosomal protein L7Ae-like [Arabidopsis thaliana]
Contig8247_at	0.2894	0.488923	1.287	BEST BLASTX NR: 10/13/02 AAM65160.1 3e-48 branched-chain-amino-acid transaminase-like protein [Arabidopsis thaliana]	AT1G50090.1	D-aminoacid aminotransferase-like PLP-dependent enzymes superfamily protein
Contig1079_x_at	-0.139586	-0.570198	-1.10192	BEST BLASTX NR: 11/08/02 JH0227 6e-64 ubiquitin / ribosomal protein S27a.2 - barley gb|AAA62699.1| ubiquitin
Contig13824_at	-0.825104	-0.865318	-1.19694	BEST BLASTX NR: 01/29/03 BAB33019.1 3e-34 putative MAR-binding protein MFP1 [Oryza sativa (japonica cultivar-group)]	AT3G16000.1	MAR binding filament-like protein 1
Contig2468_at	-0.159976	-0.447029	-1.07768	BEST BLASTX NR: 10/13/02 BAB84441.1 3e-64 putative 40S ribosomal protein S24 [Oryza sativa (japonica cultivar-group)]	AT3G04920.1	Ribosomal protein S24e family protein
rbags13f02_at	0.182515	-0.728923	-1.20784	BEST BLASTX NR: <none>
Contig7503_at	0.0184992	0.486208	1.1201	BEST BLASTX NR: 10/13/02 AAM97033.1 5e-57 (AY136367) putative protein [Arabidopsis thaliana] gb|AAN15502.1| (BT000183) putative protein [Arabidopsis thaliana]	AT4G13400.1	2-oxoglutarate (2OG) and Fe(II)-dependent oxygenase superfamily protein
Contig18007_at	-0.356569	-0.731768	-1.02447	BEST BLASTX NR: 11/08/02 BAC16431.1 1e-19 putative ribosomal RNA apurinic site specific lyase [Oryza sativa (japonica cultivar-group)]	AT5G53592.1	FBD-like domain family protein
Contig2640_s_at	-0.106639	-0.516634	-1.00086	BEST BLASTX NR: 11/06/02 BAB32502.1 8e-75 (AB044747) 1-aminocyclopropane-1-carboxylate oxidase [Phyllostachys edulis]	AT1G05010.1	ethylene-forming enzyme
Contig12256_at	-0.58419	-0.971009	-1.08349	BEST BLASTX NR: 10/29/02 BAB89666.1 5e-80 (AP003262) contains ESTs C27491(C52031),AU085719(C52031)~similar to Arabidopsis thaliana chromosome 3, At3g18524~unknown	AT5G15790.2	RING/U-box superfamily protein
Contig11502_s_at	0.629447	0.984933	1.14828	BEST BLASTX NR: 10/02/02 NP_187233.1 .001 putative alkaline/neutral invertase; protein id: At3g05820.1 [Arabidopsis thaliana]	AT3G05820.1	invertase H
Contig14973_at	0.0517333	0.618199	1.01083	BEST BLASTX NR: 11/08/02 BAB84550.1 4e-51 peroxisomal ABC transporter [Arabidopsis thaliana] dbj|BAB84551.1| peroxisomal ABC transporter [Arabidopsis thaliana]
Contig12090_at	-0.118701	-0.705794	-1.18642	BEST BLASTX NR: 01/29/03 AAL48316.1 5e-93 adenylosuccinate-AMP lyase [Vigna unguiculata]	AT1G36280.1	L-Aspartase-like family protein
Contig15564_at	-0.0832563	-0.730854	-1.34723	BEST BLASTX NR: 10/13/02 NP_196140.1 2e-16 (NM_120603) putative protein; protein id: At5g05210.1, supported by cDNA: gi_14532515 [Arabidopsis thaliana]	AT5G05210.2	Surfeit locus protein 6
Contig15456_at	-0.959092	-0.886278	-1.04613	BEST BLASTX NR: 10/26/02 NP_178872.1 5e-33 (NM_126831) unknown protein; protein id: At2g11000.1 [Arabidopsis thaliana]	AT2G11000.2	MAK10 homologue
Contig5755_at	-0.192695	-0.650174	-1.01028	BEST BLASTX NR: 10/29/02 BAB84432.1 4e-71 putative nuclear RNA binding protein A [Oryza sativa (japonica cultivar-group)]
HV_CEa0015H07r2_s_at	-0.190446	-0.529477	-1.66674	BEST BLASTX NR: 11/04/02 NP_189150.1 1e-19 glycosyl transferase, putative; protein id: At3g25140.1, supported by cDNA: gi_20466216 [Arabidopsis thaliana]	AT3G25140.1	Nucleotide-diphospho-sugar transferases superfamily protein
Contig15764_at	0.731156	0.911539	1.04096	BEST BLASTX NR: 11/08/02 BAB21146.1 3e-15 P0456A01.2 [Oryza sativa (japonica cultivar-group)] dbj|BAB90084.1| P0042A10.26 [Oryza sativa (japonica cultivar-group)]	AT4G04630.1	Protein of unknown function, DUF584
Contig15410_at	0.595908	0.835019	1.07025	BEST BLASTX NR: 10/27/02 BAC20863.1 1e-86 (AP005247) putative alpha subunit of F-actin capping protein [Oryza sativa (japonica cultivar-group)]	AT3G05520.2	Subunits of heterodimeric actin filament capping protein Capz superfamily
Contig6911_at	-0.532643	-0.948506	-1.12253	BEST BLASTX NR: 10/26/02 AAK00432.1 e-104 (AC060755) hypothetical protein [Oryza sativa]	AT2G03820.1	nonsense-mediated mRNA decay NMD3 family protein
HY09L01u_s_at	0.463883	0.791962	1.1	BEST BLASTX NR: <none>	AT4G39090.1	Papain family cysteine protease
Contig391_at	-0.451753	-0.696345	-1.03732	BEST BLASTX NR: 11/07/02 AAF69802.1 e-100 (AF195869) malate dehydrogenase [Vitis vinifera]	AT1G53240.1	Lactate/malate dehydrogenase family protein
Contig26071_at	-0.896911	-0.899022	-1.06808	BEST BLASTX NR: 11/06/02 CAD40032.1 1e-18 (AL606590) OSJNBa0052O21.17 [Oryza sativa (japonica cultivar-group)]
Contig12523_s_at	0.381823	0.818897	1.07256	BEST BLASTX NR: <none>	AT4G35785.1	RNA-binding (RRM/RBD/RNP motifs) family protein
HV04J01r_at	0.198307	0.478266	1.04401	BEST BLASTX NR: 11/06/02 CAB59895.1 5e-25 glutathione peroxidase-like protein GPX54Hv [Hordeum vulgare subsp. vulgare]	AT4G11600.1	glutathione peroxidase 6
Contig23982_at	-0.648642	-0.781813	-1.02192	BEST BLASTX NR: 10/13/02 NP_200289.1 7e-10 putative protein; protein id: At5g54780.1 [Arabidopsis thaliana] dbj|BAB08757.1| contains similarity to GTPase activating protein~gene_id:MB
Contig10390_x_at	-0.0334188	0.777758	1.65689	BEST BLASTX NR: 11/06/02 NP_191336.1 4e-04 protein kinase - like protein; protein id: At3g57770.1 [Arabidopsis thaliana]	AT3G57770.1	Protein kinase superfamily protein
Contig19817_at	-0.734837	-0.75958	-1.01587	BEST BLASTX NR: 10/02/02 NP_568703.1 2e-34 (NM_124260) expressed protein; protein id: At5g48830.1, supported by cDNA: 205928. [Arabidopsis thaliana]	AT5G48830.1	unknown protein; FUNCTIONS IN: molecular_function unknown; INVOLVED IN: biological_process unknown; LOCATED IN: chloroplast; E
Contig11410_at	-0.577129	-0.683763	-1.29512	BEST BLASTX NR: 11/06/02 BAB33276.1 7e-45 (AP003054) contains ESTs D15403(C0585),C98080(C0585)~unknown protein [Oryza sativa (japonica cultivar-group)]	AT1G60640.5	unknown protein; FUNCTIONS IN: molecular_function unknown; INVOLVED IN: biological_process unknown; LOCATED IN: cellular_compo
Contig4928_at	0.0140492	0.68791	1.28606	BEST BLASTX NR: 11/08/02 BAB62170.1 e-105 (AB066298) glutamate dehydrogenase [Brassica napus]
Contig14148_at	0.316595	0.993532	1.16136	BEST BLASTX NR: 10/29/02 AAK98738.1 1e-76 Putative GTP-binding protein [Oryza sativa]	AT5G03530.1	RAB GTPase homolog C2A
Contig6795_at	-0.244486	-0.754934	-1.09086	BEST BLASTX NR: 01/29/03 T06458 8e-54 nucleolin homolog - garden pea gb|AAA74208.1| protein localized in the nucleoli of pea nuclei; ORF; putative	AT3G18610.1	nucleolin like 2
Contig13281_at	0.296646	0.563996	1.34003	BEST BLASTX NR: 11/08/02 NP_565751.2 1e-12 (NM_128835) hypothetical protein; protein id: At2g32760.1, supported by cDNA: gi_18700112 [Arabidopsis thaliana]	AT2G32760.1	unknown protein; Has 229 Blast hits to 229 proteins in 104 species: Archae - 0; Bacteria - 2; Metazoa - 79; Fungi - 90; Plants
Contig2000_at	-0.185708	-0.532258	-1.00178	BEST BLASTX NR: 10/31/02 P35685 e-111 60S RIBOSOMAL PROTEIN L7A pir||S38360 ribosomal protein L7a, cytosolic - rice	AT3G62870.1	Ribosomal protein L7Ae/L30e/S12e/Gadd45 family protein
Contig7676_at	-0.375772	-0.755333	-1.15733	BEST BLASTX NR: 10/27/02 AAK50578.1 e-113 (AC084404) mitochondrial elongation factor G [Oryza sativa]	AT2G45030.1	Translation elongation factor EFG/EF2 protein
Contig11018_at	-0.132694	-0.476285	-1.61141	BEST BLASTX NR: 10/04/02 NP_189150.1 e-117 glycosyl transferase, putative; protein id: At3g25140.1, supported by cDNA: gi_20466216 [Arabidopsis thaliana]	AT3G25140.1	Nucleotide-diphospho-sugar transferases superfamily protein
Contig5935_at	-0.235102	-0.539882	-1.06574	BEST BLASTX NR: 10/28/02 Q9XGY5 4e-012 Mitochondrial import inner membrane translocase subunit Tim13 gb|AAD39987.1|AF150080_1 small zinc finger-like protein [Oryza sativa]	AT1G61570.1	translocase of the inner mitochondrial membrane 13
Contig5303_at	0.303681	0.726772	1.00302	BEST BLASTX NR: <none>	AT2G32210.1	unknown protein; BEST Arabidopsis thaliana protein match is: unknown protein (TAIR:AT2G32190.1); Has 214 Blast hits to 214 pro
Contig5689_at	-0.807269	-0.965043	-1.00123	BEST BLASTX NR: 10/29/02 AAK44155.1 6e-51 putative mitochondrial dicarboxylate carrier protein [Arabidopsis thaliana]
Contig18888_at	-0.419028	-0.884143	-1.08467	BEST BLASTX NR: <none>
Contig1696_at	0.110345	-0.390744	-1.11604	BEST BLASTX NR: 11/08/02 AAK43709.1 6e-61 ribosomal protein L32 [Mercurialis annua] gb|AAK48948.1|AF370436_1 ribosomal protein L32 [Mercurialis annua]	AT4G18100.1	Ribosomal protein L32e
Contig6052_s_at	-0.740599	-0.690485	-1.14665	BEST BLASTX NR: 10/02/02 BAC10192.1 2e-63 (AP004380) putative protein kinase HvPKABA1(Abcisic acid-inducible proteinkinanase) [Oryza sativa (japonica	AT1G78290.3	Protein kinase superfamily protein
Contig12178_at	-0.121739	0.530459	1.1048	BEST BLASTX NR: 10/26/02 NP_200039.1 5e-48 (NM_124605) myb family transcription factor(MYB19); protein id: At5g52260.1 [Arabidopsis thaliana]	AT4G25560.1	myb domain protein 18
Contig6430_at	0.174588	0.784486	1.10041	BEST BLASTX NR: 11/07/02 AAM61464.1 2e-63 (AY084901) electron transfer flavoprotein beta-subunit-like [Arabidopsis thaliana]	AT5G43430.1	electron transfer flavoprotein beta
Contig20269_at	-0.191162	-0.683035	-1.0466	BEST BLASTX NR: <none>	AT3G49990.1	unknown protein; Has 1524 Blast hits to 1298 proteins in 225 species: Archae - 9; Bacteria - 84; Metazoa - 474; Fungi - 184; P
Contig11344_s_at	-0.683654	-0.821923	-1.17248	BEST BLASTX NR: 10/27/02 NP_567717.1 9e-44 putative protein; protein id: At4g25340.1, supported by cDNA: gi_15982871 [Arabidopsis thaliana]	AT4G25340.1	FK506 BINDING PROTEIN 53
Contig13348_at	-0.454495	-0.931909	-1.0656	BEST BLASTX NR: 11/06/02 AAK72891.1 8e-10 (AC091123) putative myosin heavy chain [Oryza sativa]	AT2G34730.1	myosin heavy chain-related
Contig10456_at	0.329246	0.87622	1.05063	BEST BLASTX NR: 10/29/02 AAM92298.1 8e-62 (AC079029) putative membrane protein [Oryza sativa (japonica cultivar-group)]	AT1G63120.1	RHOMBOID-like 2
Contig8470_s_at	-0.365004	-0.614244	-1.04171	BEST BLASTX NR: 10/02/02 BAC10070.1 e-114 (AP003797) n-acetylglucosaminyl-phosphatidylinositol-like protein [Oryza sativa (japonica cultivar-group)]	AT3G45100.2	UDP-Glycosyltransferase superfamily protein
Contig14246_at	-0.800145	-0.931301	-1.00218	BEST BLASTX NR: 10/13/02 NP_200317.1 3e-65 (NM_124888) unknown protein; protein id: At5g55060.1 [Arabidopsis thaliana]	AT5G55060.2	unknown protein; FUNCTIONS IN: molecular_function unknown; INVOLVED IN: biological_process unknown; LOCATED IN: cellular_compo
Contig18853_at	-0.947464	-0.978514	-1.04166	BEST BLASTX NR: 11/07/02 NP_195838.1 3e-17 putative protein; protein id: At5g02180.1 [Arabidopsis thaliana] pir||T48239 hypothetical protein T7H20.230 - Arabidopsis thaliana	AT2G39130.1	Transmembrane amino acid transporter family protein
Contig8727_s_at	-0.353683	-0.637184	-1.04516	BEST BLASTX NR: 11/06/02 BAB63595.1 2e-71 putative formamidase [Oryza sativa (japonica cultivar-group)]	AT4G37550.1	Acetamidase/Formamidase family protein
Contig3582_s_at	-0.190966	-0.74343	-1.28408	BEST BLASTX NR: 10/31/02 AAM91875.1 3e-63 putative transcription factor [Oryza sativa (japonica cultivar-group)]	AT1G73230.1	Nascent polypeptide-associated complex NAC
Contig6339_s_at	-0.181878	-0.597018	-1.02776	BEST BLASTX NR: 11/06/02 AAK26765.1 3e-24 small basic membrane integral protein ZmSIP1-2 [Zea mays]	AT5G18290.2	Aquaporin-like superfamily protein
Contig12473_at	-0.167463	-0.68839	-1.05631	BEST BLASTX NR: 11/06/02 NP_190493.1 2e-58 putative protein; protein id: At3g49240.1, supported by cDNA: gi_20466249 [Arabidopsis thaliana]	AT3G49240.1	Pentatricopeptide repeat (PPR) superfamily protein
Contig8201_at	0.367412	0.868066	1.09063	BEST BLASTX NR: 10/02/02 BAB86119.1 3e-67 (AP003437) hypothetical protein~similar to Arabidopsis thaliana chromosome 1, T5E21.9 [Oryza sativa (japonica
Contig25476_at	0.138707	0.91281	1.35164	BEST BLASTX NR: 11/04/02 AAL84286.1 3e-47 hypothetical protein [Oryza sativa (japonica cultivar-group)]	AT5G39530.1	Protein of unknown function (DUF1997)
Contig1478_s_at	-0.78323	-0.969926	-1.05036	BEST BLASTX NR: 10/29/02 NP_200264.1 2e-32 (NM_124833) putative protein; protein id: At5g54530.1 [Arabidopsis thaliana]	AT1G61667.1	Protein of unknown function, DUF538
Contig5758_at	-0.915811	-0.927029	-1.03463	BEST BLASTX NR: 11/06/02 BAC10905.1 e-120 (AB071966) Moco containing protein [Oryza sativa (japonica cultivar-group)]	AT3G01910.1	sulfite oxidase
HF11O19r_at	-0.034703	-0.782885	-1.30256	BEST BLASTX NR: 10/31/02 NP_189150.1 1e-32 glycosyl transferase, putative; protein id: At3g25140.1, supported by cDNA: gi_20466216 [Arabidopsis thaliana]
HVSMEn0020J21r2_s_at	-0.0971291	0.752527	1.02142	BEST BLASTX NR: <none>
HF06A04r_at	0.538647	0.91605	1.03211	BEST BLASTX NR: <none>
Contig7010_at	-0.137889	-0.822871	-1.09848	BEST BLASTX NR: 11/08/02 NP_194680.1 e-121 arginine methyltransferase (pam1); protein id: At4g29510.1, supported by cDNA: 38601., supported by cDNA:	AT4G29510.1	arginine methyltransferase 11
Contig11115_at	-0.690978	-0.93377	-1.16201	BEST BLASTX NR: 10/02/02 AAK21338.1 e-108 putative homeodomain-leucine zipper protein [Oryza sativa (japonica cultivar-group)]	AT5G60690.1	Homeobox-leucine zipper family protein / lipid-binding START domain-containing protein
Contig20394_at	-0.12739	0.935449	1.39941	BEST BLASTX NR: <none>
Contig7515_at	-0.288256	-0.676039	-1.01349	BEST BLASTX NR: 10/29/02 O04433 3e-46 SIGNAL RECOGNITION PARTICLE 14 KD PROTEIN (SRP14) pir||T04105 probable signal recognition particle 14K chain - rice	AT2G43640.2	Signal recognition particle, SRP9/SRP14 subunit
Contig13226_s_at	-0.800636	-0.860064	-1.08867	BEST BLASTX NR: 10/27/02 BAB90160.1 3e-13 (AP003379) contains ESTs AU068359(C30021),D40041(S1766)~unknown protein [Oryza sativa (japonica cultivar-group)]	AT2G28240.1	ATP-dependent helicase family protein
Contig13913_at	-0.176914	-0.621037	-1.01333	BEST BLASTX NR: 11/08/02 AAF75814.1 3e-63 (AC011000) Contains similarity to a tetracycline resistance efflux protein from Pasteurella haemolytica gb|Y16103 and	AT4G22990.1	Major Facilitator Superfamily with SPX (SYG1/Pho81/XPR1) domain-containing protein
Contig15206_at	0.0122971	0.488608	1.04964	BEST BLASTX NR: 11/06/02 AAL86482.1 2e-99 hypothetical protein [Oryza sativa (japonica cultivar-group)]	AT4G17970.1	aluminum-activated, malate transporter 12
Contig20274_at	-0.13766	-0.690476	-1.26995	BEST BLASTX NR: 11/04/02 AAG52574.1 1e-54 (AC016529) putative translation initiation factor EIF-2B alpha subunit; 76271-74747 [Arabidopsis thaliana]
Contig10297_at	0.622317	0.841465	1.00241	BEST BLASTX NR: 10/13/02 BAC16497.1 6e-87 contains ESTs D15570(C0847A),C98159(C0847)~similar to Arabidopsis thaliana chromosome 1, At1g19110~unknown protein [Oryza	AT1G19110.1	inter-alpha-trypsin inhibitor heavy chain-related
Contig11459_at	-0.730717	-0.753533	-1.03237	BEST BLASTX NR: <none>	AT2G47820.2	unknown protein; FUNCTIONS IN: molecular_function unknown; INVOLVED IN: biological_process unknown; LOCATED IN: cellular_compo
HVSMEh0088I08r2_s_at	-0.0718009	-0.578309	-1.15248	BEST BLASTX NR: 10/02/02 T03586 7e-07 glycine-rich RNA-binding protein 2 - rice emb|CAA05729.1| OsGRP2 [Oryza sativa (japonica cultivar-group)]	AT4G13850.1	glycine-rich RNA-binding protein 2
Contig15563_at	-0.639358	-0.948152	-1.07263	BEST BLASTX NR: 11/06/02 AAK63930.1 2e-24 (AC084282) putative dehydrogenase precursor [Oryza sativa (japonica cultivar-group)]	AT1G14810.1	semialdehyde dehydrogenase family protein
Contig16460_at	-0.0376217	-0.719041	-1.12277	BEST BLASTX NR: <none>	AT1G20220.1	Alba DNA/RNA-binding protein
Contig2970_s_at	-0.292376	-0.591862	-1.00394	BEST BLASTX NR: 11/08/02 CAB44297.1 7e-20 HMG1 protein [Zea mays]	AT1G20696.3	high mobility group B3
Contig4260_at	0.647202	0.793967	1.05508	BEST BLASTX NR: 10/26/02 AAL99535.1 4e-89 cinnamyl alcohol dehydrogenase [Lolium perenne]	AT4G34230.2	cinnamyl alcohol dehydrogenase 5
Contig7354_at	-0.19171	0.641287	1.00302	BEST BLASTX NR: 10/27/02 NP_567283.1 4e-89 coded for by A. thaliana cDNA W43435; protein id: At4g05020.1, supported by cDNA: gi_14532463 [Arabidopsis thaliana]	AT4G05020.1	NAD(P)H dehydrogenase B2
Contig4976_at	0.370577	0.973644	1.27748	BEST BLASTX NR: 11/06/02 BAC05572.1 e-123 (AP003332) contains EST D24834(R2633)~similar to Arabidopsis thaliana chromosome 5,At5g12010~unknown protein [Oryza	AT5G12010.1	unknown protein; INVOLVED IN: response to salt stress; LOCATED IN: chloroplast, plasma membrane, membrane; EXPRESSED IN: 23 plan
Contig10912_at	-0.00102975	-0.852524	-1.0855	BEST BLASTX NR: 10/27/02 NP_194549.1 2e-50 (NM_118960) putative protein; protein id: At4g28200.1, supported by cDNA: gi_18252168 [Arabidopsis thaliana]	AT4G28200.1	FUNCTIONS IN: molecular_function unknown; INVOLVED IN: RNA processing; LOCATED IN: intracellular; EXPRESSED IN: 22 plant struc
Contig9960_at	0.371393	0.839245	1.11275	BEST BLASTX NR: 11/06/02 NP_187461.1 9e-42 MATE efflux family protein, putative; protein id: At3g08040.1, supported by cDNA: gi_15912322, supported by cDNA:	AT1G51340.1	MATE efflux family protein
HY07D14u_s_at	-0.194921	0.529274	1.12959	BEST BLASTX NR: <none>	AT5G07440.2	glutamate dehydrogenase 2
Contig12644_at	-0.075761	-0.656444	-1.03455	BEST BLASTX NR: 10/29/02 AAK96490.1 3e-05 (AY052297) AT5g67300/K8K14_2 [Arabidopsis thaliana] gb|AAL31250.1| (AY061923) AT5g67300/K8K14_2 [Arabidopsis thaliana]	AT5G67300.1	myb domain protein r1
Contig9265_at	0.232568	0.749425	1.07109	BEST BLASTX NR: 10/13/02 CAB61839.1 e-111 (AJ242803) putative serine/threonine phosphatase type 2c [Sporobolus stapfianus]	AT2G30020.1	Protein phosphatase 2C family protein
HV11C08u_x_at	-0.501351	-0.283656	1.09964	BEST BLASTX NR: 11/04/02 NP_671477.1 7e-08 rRNA promoter binding protein [Rattus norvegicus] gb|AAK21974.1| rRNA promoter binding protein [Rattus norvegicus]
Contig695_s_at	-0.424647	-0.897092	-1.13359	BEST BLASTX NR: 11/08/02 HSWT41 3e-42 histone H4 (TH091) - wheat gb|AAA34292.1| histone H4	AT5G59970.1	Histone superfamily protein
