# Supplementary material for: The dehydration stress of couch grass is associated with its lipid metabolism, the induction of transporters and the re-programming of development coordinated by ABA
Source: BMC Genomics. 2018 May 2;19:317. doi: 10.1186/s12864-018-4700-3 (PMC5930771; doi:10.1186/s12864-018-4700-3)
Supplement: Supplementary file 12 — Table S1. Comparison of qRT-PCR and Microarray results for selected set of genes. Comparison of qRT-PCR and Microarray results for selected set of genes. Transcription fold changes between treated samples (2, 4.5 and 8 h of dehydration) and non-treated samples (0 h of dehydration) were calculated for both qRT-PCR and Microarray data. qRT-PCR values were obtained by delta Ct method and normalized to selected reference genes. Microarray data were normalized and Log2 fold change values were transformed to non-logarithmic scale for the comparison. Values of transcription fold change bellow 1 depicts the gene down-regulation under particular treatment, while the fold changes above 1 shows the up-regulation of gene under particular treatment. NPH4 - Transcriptional factor B3 family protein, PIP – PIP aquaporin, PI3PK - phosphatidylinositol-3P 5-kinase -,LTPG5 – glycosylphosphatidylinositol-anchored lipid transfer protein 5, PGLAC - phospholipid/glycerol acyltransferase, WSI76 – galactinol synthase, PRMT10 - histone-arginine-N-methyltransferase, ABC - ABC transporter, NCED - 9-cis-epoxycarotenoid dioxygenase, DHN6 – Dehydrin DHN6, GLTP – glycolipid transfer protein, WRAB1 - ABA-inducible protein WRAB1, DHN9 – dehydrin DHN9, CEK4 - choline/ethanolamine kinase 4, TIP1;3 – tonoplast intrinsic protein 1;3, HB16 - homeobox protein 16. (XLSX 12 kb) [file 12864_2018_4700_MOESM12_ESM.xlsx]

## Sheet: Supplementary Table 1
Table S1: Fold changes in gene transcription of selected genes in a) real time PCR and b) microarrray
Affymetrix 22 K Barley1 GeneChip Genome Array probe set ID	Name	Trasncription fold change between treated and non-treated samples (0 hours of dehydration)
		qRT-PCRa			Microarrayb
		2 h	4.5 h	8 h	2 h	4.5 h	8 h
Contig1708_s_at	DHN6	57.23	157.013	189.2	4.218	10.405	12.154
Contig1718_s_at	DHN9	40.615	115.715	138.775	18.057	35.946	36.38
HVSMEf0022D18r2_s_at	LTPG5	1.77	5.114	13.624	1.757	4.66	8.183
HT11N18r_s_at	NCED	64.905	81.915	102.203	36.64	48.819	54.709
Contig3810_at	WSI76	4.545	12.018	14.994	3.364	7.422	7.657
Contig10474_at	PGLAC	1.757	4.54	8.475	1.194	2.004	3.119
HW09B04u_at	GLTP	2.69	6.585	10.302	1.826	3.099	3.619
Contig1223_at	PIP	17.179	14.736	11.32	4.221	2.976	2.369
Contig14329_at	PRMT10	0.473	0.172	0.121	0.523	0.334	0.315
Contig15047_at	NPH4	0.531	0.349	0.289	0.501	0.406	0.367
Contig14720_s_at	PI3PK	3.869	10.883	15.167	3.674	8.822	13.432
Contig10182_at	ABC	0.63	1.125	2.186	1.081	1.955	3.001
Contig2406_at	WRAB1	91.532	202.207	374.512	13.537	29.636	35.934
Contig9547_at	CEK4	9.313	6.309	6.143	4.716	3.542	3.638
HVSMEf0019H18r2_s_at	TIP 1;3	59.504	53.738	48.762	4.386	4.362	3.347
Contig10112_at	HB16	0.186	0.113	0.081	0.275	0.232	0.211
