# Supplementary material for: The dehydration stress of couch grass is associated with its lipid metabolism, the induction of transporters and the re-programming of development coordinated by ABA
Source: BMC Genomics. 2018 May 2;19:317. doi: 10.1186/s12864-018-4700-3 (PMC5930771; doi:10.1186/s12864-018-4700-3)
Supplement: Supplementary file 13 — Table S2. Ranking of candidate reference genes according to used algorithms (GeNorm, NormFinder, BestKeeper and RefFinder). (XLSX 9 kb) [file 12864_2018_4700_MOESM13_ESM.xlsx]

## Sheet: Supplementary Table 2
Table S2: Ranking of the candidate refference genes according to used algorithms
	Genorm	NormFinder	BestKeeper		RefFinder overall ranking
	Average expression stability	Stability value	Standard deviation	Pearson correaltion	Genes Geomean of ranking values
GAPDH	1	1	1	1	1
ADP-RF	1	2	3	4	2
ACT	3	3	4	3	3
IFA5	4	4	5	5	4
SIG	5	5	2	6	5
HSP90	6	6	6	2	6
